# Supplementary material for: 1,3-Diphenyl­propan-2-one (2,4-dinitro­phen­yl)hydrazone
Source: Acta Crystallogr Sect E Struct Rep Online. 2010 Feb 10;66(Pt 3):o565. doi: 10.1107/S1600536810002746 (PMC2983658; doi:10.1107/S1600536810002746)
Supplement: Supplementary file 1 [file e-66-0o565-sup1.cif]

##############################################################################
###                                                                        ###
###        Electronic paper (Acta Crystallographica Section E)             ###
###                                                                        ###
##############################################################################
#                                                                            #
# This CIF contains the data in a paper accepted for publication in Acta     #
# Crystallographica Section E. It conforms to the requirements of Notes      #
# for Authors for Section E, and has been peer reviewed under the auspices   #
# of the IUCr Commission on Journals.                                        #
#                                                                            #
# Full details of the Crystallographic Information File format               #
# are given in the paper "The Crystallographic Information File (CIF):       #
# a New Standard Archive File for Crystallography" by S. R. Hall, F. H.      #
# Allen and I. D. Brown [Acta Cryst. (1991), A47, 655-685].                  #
#                                                                            #
# The current version of the core CIF dictionary is obtainable from          #
# ftp://ftp.iucr.org/pub/cif_core.dic. The current version number is 2.4.    #
#                                                                            #
# Software is freely available for graphical display of the structure(s) in  #
# this CIF.  For information consult the CIF home page http://www.iucr.org/  #
# cif/home.html                                                              #
#                                                                            #
# This file may be used for bona fide research purposes within the           #
# scientific community so long as proper attribution is given to the journal # 
# article from which it was obtained.                                        #
#                                                                            #
##############################################################################
                                             
data_global
_audit_creation_method     'from SHELXL-97 '
_journal_date_recd_electronic     2010-01-19
_journal_date_accepted     2010-01-21
_journal_name_full     'Acta Crystallographica, Section E'
_journal_year     2010
_journal_volume     66
_journal_issue      3
_journal_page_first     o565
_journal_page_last     o565
_journal_paper_category     QO
_journal_coeditor_code     LH2985
_publ_contact_author_name
;
John Nicolson Low
;
_publ_contact_author_address
;
 Department of Chemistry, University of Aberdeen,
 Meston Walk, Old Aberdeen, AB24 3UE, Scotland.
;
_publ_contact_author_email     'che562@abdn.ac.uk'
_publ_contact_author_fax     ?
_publ_contact_author_phone     ?
_publ_section_title
;
1,3-Diphenylpropan-2-one (2,4-dinitrophenyl)hydrazone
;
loop_
    _publ_author_name
    _publ_author_footnote
    _publ_author_address
    'Gomes, Ligia R.' .
;
REQUIMTE,
Departamento de Qu\'imica e Bioqu\'imica, Faculdade de Ci\^encias,
Universidade do Porto
Rua do Campo Alegre, 687,
P-4169_007 Porto
Portugal
;
    'Lima, Carlos F. R. A. C.' .
;
Centro de Investiga\,c\~ao em Qu\'imica,
Departamento de Qu\'imica e Bioqu\'imica, Faculdade de Ci\^encias,
Universidade do Porto
Rua do Campo Alegre, 687,
P-4169_007 Porto
Portugal
;
    'Santos, Lu\'is M. N. B. F.' .
;
Centro de Investiga\,c\~ao em Qu\'imica,
Departamento de Qu\'imica e Bioqu\'imica, Faculdade de Ci\^encias,
Universidade do Porto
Rua do Campo Alegre, 687,
P-4169_007 Porto
Portugal
;
    'Brand\~ao, Paula' .
;
CICECO, Departamento de Qu\'imica,
Universidade de Aviero,
3810-193 Aveiro, Portugal
;
    'Low, John Nicolson' .
;
Department of Chemistry, University of Aberdeen,
Meston Walk, Old Aberdeen AB24 3UE, Scotland.
;
data_I
_audit_creation_method     SHELXL-97
_chemical_name_systematic
;
1,3-Diphenylpropan-2-one (2,4-dinitrophenyl)hydrazone
;
_chemical_name_common     ?
_chemical_formula_moiety     'C21 H18 N4 O4'
_chemical_formula_sum     'C21 H18 N4 O4'
_chemical_formula_iupac     'C21 H18 N4 O4'
_chemical_formula_weight     390.39
_chemical_melting_point     381.7
_symmetry_cell_setting     monoclinic
_symmetry_space_group_name_H-M     'P 21/c'
loop_
    _symmetry_equiv_pos_as_xyz
    'x, y, z'
    '-x, y+1/2, -z+1/2'
    '-x, -y, -z'
    'x, -y-1/2, z-1/2'
_cell_length_a     17.2448(9)
_cell_length_b     5.1013(2)
_cell_length_c     22.7459(13)
_cell_angle_alpha     90.00
_cell_angle_beta     109.475(2)
_cell_angle_gamma     90.00
_cell_volume     1886.49(16)
_cell_formula_units_Z     4
_cell_measurement_reflns_used     211
_cell_measurement_theta_min     15.49
_cell_measurement_theta_max     51.44
_cell_measurement_temperature     150(2)
_exptl_crystal_description     needle
_exptl_crystal_colour     orange
_exptl_crystal_size_max     0.40
_exptl_crystal_size_mid     0.06
_exptl_crystal_size_min     0.02
_exptl_crystal_density_diffrn     1.375
_exptl_crystal_density_meas     ?
_exptl_crystal_density_method     'not measured'
_exptl_crystal_F_000     816
_exptl_absorpt_coefficient_mu     0.098
_exptl_absorpt_correction_type     multi-scan
_exptl_absorpt_process_details     '(SADABS; Bruker, 2004)'
_exptl_absorpt_correction_T_min     0.9619
_exptl_absorpt_correction_T_max     0.9980
_diffrn_ambient_temperature     150(2)
_diffrn_radiation_type     MoK\a
_diffrn_radiation_wavelength     0.71073
_diffrn_radiation_source     'fine-focus sealed tube'
_diffrn_radiation_monochromator     graphite
_diffrn_measurement_device_type     'Bruker SMART APEX'
_diffrn_measurement_method     \w
_diffrn_detector_area_resol_mean     ?
_diffrn_reflns_number     13123
_diffrn_reflns_av_R_equivalents     0.0317
_diffrn_reflns_av_sigmaI/netI     0.0456
_diffrn_reflns_theta_min     2.60
_diffrn_reflns_theta_max     29.12
_diffrn_reflns_theta_full     27.50
_diffrn_measured_fraction_theta_max     0.983
_diffrn_measured_fraction_theta_full     0.995
_diffrn_reflns_limit_h_min     -22
_diffrn_reflns_limit_h_max     23
_diffrn_reflns_limit_k_min     -5
_diffrn_reflns_limit_k_max     6
_diffrn_reflns_limit_l_min     -29
_diffrn_reflns_limit_l_max     31
_diffrn_standards_number     ?
_diffrn_standards_interval_count     ?
_diffrn_standards_interval_time     ?
_diffrn_standards_decay_%     ?
_refine_special_details
;
Refinement of <i>F</i>^2^ against ALL reflections. The weighted <i>R</i>-factor
wR and goodness of fit <i>S</i> are based on <i>F</i>^2^, conventional
<i>R</i>-factors <i>R</i> are based on <i>F</i>, with <i>F</i> set to zero for
negative <i>F</i>^2^. The threshold expression of <i>F</i>^2^ >
\s(<i>F</i>^2^) is used only for calculating <i>R</i>-factors(gt) etc. and is
not relevant to the choice of reflections for refinement. <i>R</i>-factors
based on <i>F</i>^2^ are statistically about twice as large as those based on
<i>F</i>, and <i>R</i>- factors based on ALL data will be even larger.
;
_reflns_number_total     4973
_reflns_number_gt     3417
_reflns_threshold_expression     I>2sigma(I)
_refine_ls_structure_factor_coef     Fsqd
_refine_ls_matrix_type     full
_refine_ls_R_factor_all     0.0749
_refine_ls_R_factor_gt     0.0456
_refine_ls_wR_factor_gt     0.1118
_refine_ls_wR_factor_ref     0.1261
_refine_ls_goodness_of_fit_ref     1.039
_refine_ls_restrained_S_all     1.039
_refine_ls_number_reflns     4973
_refine_ls_number_parameters     262
_refine_ls_number_restraints     0
_refine_ls_hydrogen_treatment     constr
_refine_ls_weighting_scheme     calc
_refine_ls_weighting_details
         'calc w=1/[\s^2^(Fo^2^)+(0.0644P)^2^+0.0648P] where P=(Fo^2^+2Fc^2^)/3'
_atom_sites_solution_hydrogens     geom
_atom_sites_solution_primary     direct
_atom_sites_solution_secondary     difmap
_refine_ls_shift/su_max     0.000
_refine_ls_shift/su_mean     0.000
_refine_diff_density_max     0.312
_refine_diff_density_min     -0.240
_refine_ls_extinction_method     none
_refine_ls_extinction_coef     ?
loop_
    _atom_type_symbol
    _atom_type_description
    _atom_type_scat_dispersion_real
    _atom_type_scat_dispersion_imag
    _atom_type_scat_source
    'C' 'C' 0.0033 0.0016
                         'International Tables Vol C Tables 4.2.6.8 and 6.1.1.4'
    'H' 'H' 0.0000 0.0000
                         'International Tables Vol C Tables 4.2.6.8 and 6.1.1.4'
    'N' 'N' 0.0061 0.0033
                         'International Tables Vol C Tables 4.2.6.8 and 6.1.1.4'
    'O' 'O' 0.0106 0.0060
                         'International Tables Vol C Tables 4.2.6.8 and 6.1.1.4'
_computing_data_collection     'APEX2 (Bruker, 2004)'
_computing_cell_refinement     'APEX2 and SAINT (Bruker, 2004)'
_computing_data_reduction     'SAINT (Bruker, 2004)'
_computing_structure_solution     'SHELXS97 (Sheldrick, 2008)'
_computing_structure_refinement     'SHELXL97 (Sheldrick, 2008)'
_computing_molecular_graphics
                               'ORTEPII (Johnson, 1976) and PLATON (Spek, 2009)'
_computing_publication_material     'SHELXL97 (Sheldrick, 2008)'
loop_
    _atom_site_type_symbol
    _atom_site_label
    _atom_site_fract_x
    _atom_site_fract_y
    _atom_site_fract_z
    _atom_site_U_iso_or_equiv
    _atom_site_adp_type
    _atom_site_calc_flag
    _atom_site_refinement_flags
    _atom_site_occupancy
    _atom_site_disorder_assembly
    _atom_site_disorder_group
    O O121 0.38029(6) 0.5908(2) 0.68188(5) 0.0370(3) Uani d . 1 . .
    O O122 0.50403(6) 0.43658(19) 0.71259(5) 0.0290(2) Uani d . 1 . .
    O O141 0.29905(7) 1.3039(3) 0.54043(6) 0.0478(3) Uani d . 1 . .
    O O142 0.38465(7) 1.4722(2) 0.49984(6) 0.0488(3) Uani d . 1 . .
    N N1 0.61933(7) 0.6614(2) 0.68083(5) 0.0238(3) Uani d . 1 . .
    H H1 0.6085 0.5463 0.7078 0.029 Uiso d . 1 . .
    N N2 0.69791(6) 0.7018(2) 0.67903(5) 0.0223(3) Uani d . 1 . .
    N N12 0.45159(7) 0.5957(2) 0.68209(5) 0.0249(3) Uani d . 1 . .
    N N14 0.36726(8) 1.3166(3) 0.53486(6) 0.0328(3) Uani d . 1 . .
    C C2 0.75430(8) 0.5395(3) 0.70889(6) 0.0210(3) Uani d . 1 . .
    C C3 0.74525(8) 0.3003(3) 0.74514(6) 0.0245(3) Uani d . 1 . .
    H H3A 0.7560 0.1417 0.7240 0.029 Uiso calc R 1 . .
    H H3B 0.6878 0.2904 0.7450 0.029 Uiso calc R 1 . .
    C C4 0.83751(8) 0.5887(3) 0.70326(6) 0.0235(3) Uani d . 1 . .
    H H4A 0.8796 0.5883 0.7454 0.028 Uiso calc R 1 . .
    H H4B 0.8379 0.7640 0.6847 0.028 Uiso calc R 1 . .
    C C11 0.55764(8) 0.8161(3) 0.64553(6) 0.0218(3) Uani d . 1 . .
    C C12 0.47530(8) 0.7921(3) 0.64507(6) 0.0219(3) Uani d . 1 . .
    C C13 0.41292(8) 0.9552(3) 0.60887(6) 0.0250(3) Uani d . 1 . .
    H H13 0.3583 0.9382 0.6095 0.030 Uiso calc R 1 . .
    C C14 0.43201(8) 1.1413(3) 0.57223(6) 0.0261(3) Uani d . 1 . .
    C C15 0.51178(9) 1.1705(3) 0.57056(6) 0.0277(3) Uani d . 1 . .
    H H15 0.5233 1.3002 0.5446 0.033 Uiso calc R 1 . .
    C C16 0.57319(8) 1.0114(3) 0.60642(6) 0.0255(3) Uani d . 1 . .
    H H16 0.6274 1.0320 0.6051 0.031 Uiso calc R 1 . .
    C C31 0.80301(8) 0.3014(3) 0.81217(6) 0.0231(3) Uani d . 1 . .
    C C32 0.86423(9) 0.1136(3) 0.83308(7) 0.0275(3) Uani d . 1 . .
    H H32 0.8710 -0.0142 0.8048 0.033 Uiso calc R 1 . .
    C C33 0.91584(9) 0.1099(3) 0.89490(7) 0.0331(4) Uani d . 1 . .
    H H33 0.9575 -0.0199 0.9087 0.040 Uiso calc R 1 . .
    C C34 0.90638(10) 0.2952(3) 0.93612(7) 0.0358(4) Uani d . 1 . .
    H H34 0.9411 0.2920 0.9785 0.043 Uiso calc R 1 . .
    C C35 0.84621(10) 0.4858(3) 0.91564(7) 0.0351(4) Uani d . 1 . .
    H H35 0.8402 0.6149 0.9439 0.042 Uiso calc R 1 . .
    C C36 0.79469(9) 0.4891(3) 0.85398(7) 0.0287(3) Uani d . 1 . .
    H H36 0.7535 0.6203 0.8403 0.034 Uiso calc R 1 . .
    C C41 0.85952(8) 0.3836(3) 0.66334(6) 0.0223(3) Uani d . 1 . .
    C C42 0.80419(9) 0.3234(3) 0.60454(6) 0.0338(4) Uani d . 1 . .
    H H42 0.7530 0.4126 0.5897 0.041 Uiso calc R 1 . .
    C C43 0.82283(10) 0.1359(4) 0.56759(7) 0.0397(4) Uani d . 1 . .
    H H43 0.7843 0.0962 0.5277 0.048 Uiso calc R 1 . .
    C C44 0.89716(10) 0.0059(3) 0.58834(7) 0.0327(4) Uani d . 1 . .
    H H44 0.9097 -0.1244 0.5630 0.039 Uiso calc R 1 . .
    C C45 0.95344(9) 0.0661(3) 0.64620(7) 0.0298(3) Uani d . 1 . .
    H H45 1.0051 -0.0206 0.6604 0.036 Uiso calc R 1 . .
    C C46 0.93414(8) 0.2534(3) 0.68334(6) 0.0256(3) Uani d . 1 . .
    H H46 0.9728 0.2928 0.7232 0.031 Uiso calc R 1 . .
loop_
    _atom_site_aniso_label
    _atom_site_aniso_U_11
    _atom_site_aniso_U_22
    _atom_site_aniso_U_33
    _atom_site_aniso_U_12
    _atom_site_aniso_U_13
    _atom_site_aniso_U_23
    O121 0.0247(5) 0.0451(7) 0.0453(6) 0.0008(5) 0.0172(5) 0.0075(5)
    O122 0.0301(5) 0.0275(5) 0.0303(5) 0.0038(4) 0.0111(4) 0.0049(4)
    O141 0.0297(6) 0.0569(8) 0.0527(7) 0.0135(6) 0.0083(5) 0.0170(6)
    O142 0.0399(6) 0.0496(8) 0.0480(7) 0.0041(6) 0.0029(6) 0.0241(6)
    N1 0.0217(6) 0.0243(6) 0.0266(6) 0.0007(5) 0.0099(5) 0.0023(5)
    N2 0.0203(5) 0.0222(6) 0.0254(6) -0.0006(5) 0.0092(4) -0.0016(4)
    N12 0.0249(6) 0.0266(6) 0.0240(6) 0.0001(5) 0.0091(5) -0.0027(5)
    N14 0.0307(7) 0.0329(7) 0.0275(6) 0.0025(6) -0.0001(5) 0.0023(5)
    C2 0.0228(6) 0.0196(7) 0.0211(6) -0.0016(5) 0.0080(5) -0.0041(5)
    C3 0.0214(6) 0.0212(7) 0.0302(7) -0.0019(6) 0.0076(5) 0.0000(5)
    C4 0.0204(6) 0.0234(7) 0.0266(7) -0.0016(6) 0.0076(5) -0.0002(5)
    C11 0.0230(6) 0.0209(7) 0.0212(6) 0.0017(6) 0.0068(5) -0.0048(5)
    C12 0.0248(6) 0.0215(7) 0.0200(6) -0.0008(6) 0.0083(5) -0.0022(5)
    C13 0.0232(6) 0.0282(7) 0.0221(6) 0.0003(6) 0.0057(5) -0.0059(5)
    C14 0.0263(7) 0.0259(7) 0.0216(6) 0.0026(6) 0.0021(5) -0.0021(5)
    C15 0.0328(7) 0.0258(8) 0.0229(7) -0.0020(6) 0.0072(6) 0.0011(5)
    C16 0.0241(7) 0.0277(7) 0.0253(7) -0.0015(6) 0.0088(6) -0.0003(5)
    C31 0.0246(7) 0.0210(7) 0.0258(7) -0.0050(6) 0.0109(5) 0.0023(5)
    C32 0.0305(7) 0.0220(7) 0.0305(7) -0.0003(6) 0.0107(6) -0.0003(6)
    C33 0.0322(8) 0.0298(8) 0.0337(8) 0.0000(7) 0.0065(6) 0.0075(6)
    C34 0.0398(9) 0.0411(9) 0.0249(7) -0.0088(8) 0.0088(6) 0.0040(6)
    C35 0.0467(9) 0.0353(9) 0.0288(8) -0.0082(8) 0.0197(7) -0.0066(6)
    C36 0.0315(7) 0.0257(7) 0.0332(8) -0.0003(6) 0.0164(6) 0.0009(6)
    C41 0.0211(6) 0.0239(7) 0.0232(6) -0.0011(6) 0.0092(5) 0.0023(5)
    C42 0.0255(7) 0.0503(10) 0.0230(7) 0.0079(7) 0.0046(6) -0.0003(6)
    C43 0.0326(8) 0.0615(11) 0.0219(7) 0.0024(8) 0.0050(6) -0.0098(7)
    C44 0.0375(8) 0.0389(9) 0.0263(7) 0.0010(7) 0.0166(6) -0.0063(6)
    C45 0.0270(7) 0.0340(8) 0.0290(7) 0.0057(6) 0.0102(6) 0.0022(6)
    C46 0.0217(6) 0.0302(8) 0.0226(6) -0.0005(6) 0.0043(5) -0.0011(6)
_geom_special_details
;
All esds (except the esd in the dihedral angle between two l.s. planes) are
estimated using the full covariance matrix. The cell esds are taken into
account individually in the estimation of esds in distances, angles and
torsion angles; correlations between esds in cell parameters are only used
when they are defined by crystal symmetry. An apprO122imate (isotropic)
treatment of cell esds is used for estimating esds involving l.s. planes.
;
loop_
    _geom_bond_atom_site_label_1
    _geom_bond_atom_site_label_2
    _geom_bond_site_symmetry_2
    _geom_bond_distance
    _geom_bond_publ_flag
    O121 N12 . 1.2281(15) ?
    O122 N12 . 1.2409(15) ?
    O141 N14 . 1.2261(16) ?
    O142 N14 . 1.2305(17) ?
    N1 C11 . 1.3528(17) ?
    N1 N2 . 1.3847(15) ?
    N1 H1 . 0.9123 ?
    N2 C2 . 1.2854(17) ?
    N12 C12 . 1.4525(18) ?
    N14 C14 . 1.4615(17) ?
    C2 C4 . 1.5036(19) ?
    C2 C3 . 1.5093(19) ?
    C3 C31 . 1.5180(18) ?
    C3 H3A . 0.9900 ?
    C3 H3B . 0.9900 ?
    C4 C41 . 1.5140(19) ?
    C4 H4A . 0.9900 ?
    C4 H4B . 0.9900 ?
    C11 C16 . 1.420(2) ?
    C11 C12 . 1.4218(18) ?
    C12 C13 . 1.3917(18) ?
    C13 C14 . 1.374(2) ?
    C13 H13 . 0.9500 ?
    C14 C15 . 1.397(2) ?
    C15 C16 . 1.3672(19) ?
    C15 H15 . 0.9500 ?
    C16 H16 . 0.9500 ?
    C31 C32 . 1.387(2) ?
    C31 C36 . 1.390(2) ?
    C32 C33 . 1.3911(19) ?
    C32 H32 . 0.9500 ?
    C33 C34 . 1.379(2) ?
    C33 H33 . 0.9500 ?
    C34 C35 . 1.385(2) ?
    C34 H34 . 0.9500 ?
    C35 C36 . 1.388(2) ?
    C35 H35 . 0.9500 ?
    C36 H36 . 0.9500 ?
    C41 C46 . 1.3835(18) ?
    C41 C42 . 1.3939(18) ?
    C42 C43 . 1.380(2) ?
    C42 H42 . 0.9500 ?
    C43 C44 . 1.379(2) ?
    C43 H43 . 0.9500 ?
    C44 C45 . 1.3843(19) ?
    C44 H44 . 0.9500 ?
    C45 C46 . 1.388(2) ?
    C45 H45 . 0.9500 ?
    C46 H46 . 0.9500 ?
loop_
    _geom_angle_atom_site_label_1
    _geom_angle_atom_site_label_2
    _geom_angle_atom_site_label_3
    _geom_angle_site_symmetry_1
    _geom_angle_site_symmetry_3
    _geom_angle
    _geom_angle_publ_flag
    C11 N1 N2 . . 118.64(11) ?
    C11 N1 H1 . . 118.5 ?
    N2 N1 H1 . . 122.5 ?
    C2 N2 N1 . . 117.64(11) ?
    O121 N12 O122 . . 122.07(12) ?
    O121 N12 C12 . . 119.13(11) ?
    O122 N12 C12 . . 118.80(11) ?
    O141 N14 O142 . . 123.39(12) ?
    O141 N14 C14 . . 118.74(13) ?
    O142 N14 C14 . . 117.87(13) ?
    N2 C2 C4 . . 115.01(12) ?
    N2 C2 C3 . . 127.69(13) ?
    C4 C2 C3 . . 117.19(11) ?
    C2 C3 C31 . . 113.14(11) ?
    C2 C3 H3A . . 109.0 ?
    C31 C3 H3A . . 109.0 ?
    C2 C3 H3B . . 109.0 ?
    C31 C3 H3B . . 109.0 ?
    H3A C3 H3B . . 107.8 ?
    C2 C4 C41 . . 111.89(11) ?
    C2 C4 H4A . . 109.2 ?
    C41 C4 H4A . . 109.2 ?
    C2 C4 H4B . . 109.2 ?
    C41 C4 H4B . . 109.2 ?
    H4A C4 H4B . . 107.9 ?
    N1 C11 C16 . . 120.40(12) ?
    N1 C11 C12 . . 122.68(12) ?
    C16 C11 C12 . . 116.92(12) ?
    C13 C12 C11 . . 121.72(13) ?
    C13 C12 N12 . . 116.36(12) ?
    C11 C12 N12 . . 121.92(11) ?
    C14 C13 C12 . . 118.55(13) ?
    C14 C13 H13 . . 120.7 ?
    C12 C13 H13 . . 120.7 ?
    C13 C14 C15 . . 121.84(12) ?
    C13 C14 N14 . . 118.98(13) ?
    C15 C14 N14 . . 119.16(13) ?
    C16 C15 C14 . . 119.63(13) ?
    C16 C15 H15 . . 120.2 ?
    C14 C15 H15 . . 120.2 ?
    C15 C16 C11 . . 121.32(13) ?
    C15 C16 H16 . . 119.3 ?
    C11 C16 H16 . . 119.3 ?
    C32 C31 C36 . . 118.78(13) ?
    C32 C31 C3 . . 120.76(12) ?
    C36 C31 C3 . . 120.46(12) ?
    C31 C32 C33 . . 120.88(14) ?
    C31 C32 H32 . . 119.6 ?
    C33 C32 H32 . . 119.6 ?
    C34 C33 C32 . . 119.82(14) ?
    C34 C33 H33 . . 120.1 ?
    C32 C33 H33 . . 120.1 ?
    C33 C34 C35 . . 119.86(14) ?
    C33 C34 H34 . . 120.1 ?
    C35 C34 H34 . . 120.1 ?
    C34 C35 C36 . . 120.26(14) ?
    C34 C35 H35 . . 119.9 ?
    C36 C35 H35 . . 119.9 ?
    C35 C36 C31 . . 120.39(14) ?
    C35 C36 H36 . . 119.8 ?
    C31 C36 H36 . . 119.8 ?
    C46 C41 C42 . . 118.28(13) ?
    C46 C41 C4 . . 121.75(11) ?
    C42 C41 C4 . . 119.96(12) ?
    C43 C42 C41 . . 120.87(13) ?
    C43 C42 H42 . . 119.6 ?
    C41 C42 H42 . . 119.6 ?
    C44 C43 C42 . . 120.23(13) ?
    C44 C43 H43 . . 119.9 ?
    C42 C43 H43 . . 119.9 ?
    C43 C44 C45 . . 119.72(14) ?
    C43 C44 H44 . . 120.1 ?
    C45 C44 H44 . . 120.1 ?
    C44 C45 C46 . . 119.81(13) ?
    C44 C45 H45 . . 120.1 ?
    C46 C45 H45 . . 120.1 ?
    C41 C46 C45 . . 121.07(12) ?
    C41 C46 H46 . . 119.5 ?
    C45 C46 H46 . . 119.5 ?
loop_
    _geom_torsion_atom_site_label_1
    _geom_torsion_atom_site_label_2
    _geom_torsion_atom_site_label_3
    _geom_torsion_atom_site_label_4
    _geom_torsion_site_symmetry_1
    _geom_torsion_site_symmetry_2
    _geom_torsion_site_symmetry_3
    _geom_torsion_site_symmetry_4
    _geom_torsion
    _geom_torsion_publ_flag
    C11 N1 N2 C2 . . . . -174.48(12) ?
    N1 N2 C2 C4 . . . . 177.96(11) ?
    N1 N2 C2 C3 . . . . 1.8(2) ?
    N2 C2 C3 C31 . . . . -124.82(14) ?
    C4 C2 C3 C31 . . . . 59.11(16) ?
    N2 C2 C4 C41 . . . . -108.55(13) ?
    C3 C2 C4 C41 . . . . 68.02(15) ?
    N2 N1 C11 C16 . . . . 1.50(18) ?
    N2 N1 C11 C12 . . . . -178.97(11) ?
    N1 C11 C12 C13 . . . . 179.34(12) ?
    C16 C11 C12 C13 . . . . -1.12(19) ?
    N1 C11 C12 N12 . . . . -0.91(19) ?
    C16 C11 C12 N12 . . . . 178.63(12) ?
    O121 N12 C12 C13 . . . . -3.20(18) ?
    O122 N12 C12 C13 . . . . 176.22(12) ?
    O121 N12 C12 C11 . . . . 177.04(12) ?
    O122 N12 C12 C11 . . . . -3.54(18) ?
    C11 C12 C13 C14 . . . . 0.8(2) ?
    N12 C12 C13 C14 . . . . -178.94(11) ?
    C12 C13 C14 C15 . . . . -0.1(2) ?
    C12 C13 C14 N14 . . . . -178.95(12) ?
    O141 N14 C14 C13 . . . . 4.8(2) ?
    O142 N14 C14 C13 . . . . -176.13(13) ?
    O141 N14 C14 C15 . . . . -174.14(13) ?
    O142 N14 C14 C15 . . . . 4.95(19) ?
    C13 C14 C15 C16 . . . . -0.3(2) ?
    N14 C14 C15 C16 . . . . 178.54(12) ?
    C14 C15 C16 C11 . . . . 0.0(2) ?
    N1 C11 C16 C15 . . . . -179.75(13) ?
    C12 C11 C16 C15 . . . . 0.70(19) ?
    C2 C3 C31 C32 . . . . -115.42(15) ?
    C2 C3 C31 C36 . . . . 65.49(17) ?
    C36 C31 C32 C33 . . . . 0.8(2) ?
    C3 C31 C32 C33 . . . . -178.27(13) ?
    C31 C32 C33 C34 . . . . -0.1(2) ?
    C32 C33 C34 C35 . . . . -0.8(2) ?
    C33 C34 C35 C36 . . . . 0.9(2) ?
    C34 C35 C36 C31 . . . . -0.1(2) ?
    C32 C31 C36 C35 . . . . -0.7(2) ?
    C3 C31 C36 C35 . . . . 178.37(13) ?
    C2 C4 C41 C46 . . . . -129.80(14) ?
    C2 C4 C41 C42 . . . . 50.75(18) ?
    C46 C41 C42 C43 . . . . 1.0(2) ?
    C4 C41 C42 C43 . . . . -179.56(15) ?
    C41 C42 C43 C44 . . . . -0.4(3) ?
    C42 C43 C44 C45 . . . . -0.6(3) ?
    C43 C44 C45 C46 . . . . 1.1(2) ?
    C42 C41 C46 C45 . . . . -0.5(2) ?
    C4 C41 C46 C45 . . . . -179.95(13) ?
    C44 C45 C46 C41 . . . . -0.5(2) ?
loop_
    _geom_hbond_atom_site_label_D
    _geom_hbond_atom_site_label_H
    _geom_hbond_atom_site_label_A
    _geom_hbond_site_symmetry_A
    _geom_hbond_distance_DH
    _geom_hbond_distance_HA
    _geom_hbond_distance_DA
    _geom_hbond_angle_DHA
    _geom_hbond_publ_flag
    N1 H1 O122 . 0.91 1.92 2.5976(15) 129 y
    C15 H15 O142 3_686 0.95 2.44 3.314(2) 153 y
    C3 H3A N2 1_545 0.99 2.53 3.3811(18) 144 y
    C3 H3B O121 2_646 0.99 2.55 3.3138(18) 134 y
    C4 H4B Cg41 1_565 0.99 2.79 3.7438(16) 163 y
    C45 H45 Cg31 2_746 0.95 2.92 3.7424(18) 145 y
