# Supplementary material for: 1,3-Diphenyl­propan-2-one (2,4-dinitro­phen­yl)hydrazone
Source: Acta Crystallogr Sect E Struct Rep Online. 2010 Feb 10;66(Pt 3):o565. doi: 10.1107/S1600536810002746 (PMC2983658; doi:10.1107/S1600536810002746)
Supplement: Supplementary file 2 [file e-66-0o565-Isup2.hkl]

# 
# h,k,l, Fc-squared, Fo-squared, sigma(Fo-squared) and status flag 
# 
data_I
_shelx_title ' f4a in P2(1)/c' 
_shelx_refln_list_code          4 
_shelx_F_calc_maximum      199.08 
_exptl_crystal_F_000       816.00 
_reflns_d_resolution_high  0.7302 
 
loop_ 
 _symmetry_equiv_pos_as_xyz 
 'x, y, z' 
 '-x, y+1/2, -z+1/2' 
 '-x, -y, -z' 
 'x, -y-1/2, z-1/2' 
 
_cell_length_a    17.2448 
_cell_length_b     5.1013 
_cell_length_c    22.7459 
_cell_angle_alpha  90.000 
_cell_angle_beta  109.475 
_cell_angle_gamma  90.000 
 
_shelx_F_squared_multiplier     1.000 
 
loop_ 
 _refln_index_h 
 _refln_index_k 
 _refln_index_l 
 _refln_F_squared_calc 
 _refln_F_squared_meas 
 _refln_F_squared_sigma 
 _refln_observed_status 
   4   0   0     5455.39     5126.82     81.71 o 
   5   0   0      350.52      303.80      7.67 o 
   6   0   0      371.45      368.04      9.25 o 
   7   0   0      306.06      286.10     10.76 o 
   8   0   0       51.41       31.82      3.08 o 
   9   0   0     3700.86     3725.15     76.44 o 
  10   0   0      482.55      489.20     11.33 o 
  11   0   0       55.91       67.32      5.32 o 
  12   0   0      292.71      317.73     17.17 o 
  13   0   0      408.21      407.44     12.89 o 
  14   0   0       73.58       74.50      6.51 o 
  15   0   0      613.86      551.69     18.53 o 
  16   0   0     1291.05     1177.97     33.17 o 
  17   0   0      546.84      568.88     36.55 o 
  18   0   0      203.36      199.69     12.98 o 
  19   0   0       12.61       10.56     10.16 o 
  20   0   0      208.60      204.86     20.72 o 
  21   0   0      153.59      202.12     21.11 o 
  22   0   0      143.89      157.55     19.94 o 
   1   1   0     1184.78     1144.47     16.90 o 
   2   1   0    21283.16    20974.34    578.22 o 
   3   1   0     1090.23     1112.42     25.16 o 
   4   1   0     1263.99     1258.95     19.02 o 
   5   1   0     2177.63     2052.21     30.05 o 
   6   1   0      533.41      624.24      9.80 o 
   7   1   0      121.22      138.92      3.77 o 
   8   1   0     1850.44     2014.11     25.28 o 
   9   1   0      210.19      207.70      7.74 o 
  10   1   0      431.48      443.32      8.38 o 
  11   1   0        3.10        5.12      2.21 o 
  12   1   0       37.63       36.09      3.34 o 
  13   1   0      585.16      529.20     13.38 o 
  14   1   0     1942.48     1872.28     28.32 o 
  15   1   0       54.14       50.03      4.91 o 
  16   1   0      418.57      404.77     14.33 o 
  17   1   0       69.50       68.80      7.28 o 
  18   1   0        1.46       -1.13      4.49 o 
  19   1   0       58.34       59.40      9.12 o 
  20   1   0       24.56       22.76      6.37 o 
  21   1   0       14.03       12.15      8.07 o 
  22   1   0       32.86       30.89     12.90 o 
   0   2   0      205.63      187.71      6.91 o 
   1   2   0        0.18        2.57      1.69 o 
   2   2   0      681.95      684.42     11.45 o 
   3   2   0      911.39      947.23     13.21 o 
   4   2   0     1558.29     1652.55     69.98 o 
   5   2   0     2522.97     2597.27     56.39 o 
   6   2   0      241.28      274.10      9.62 o 
   7   2   0       92.94      104.58      7.74 o 
   8   2   0     1243.03     1270.13     17.67 o 
   9   2   0        2.11        1.10      1.88 o 
  10   2   0       64.43       73.97      3.50 o 
  11   2   0      574.28      542.77     19.07 o 
  12   2   0      262.29      277.34      7.53 o 
  13   2   0       70.23       65.78      3.62 o 
  14   2   0        7.87        3.38      3.46 o 
  15   2   0       28.26       24.72      3.97 o 
  16   2   0      122.03      104.41      7.40 o 
  17   2   0       58.31       76.57      6.94 o 
  18   2   0      164.11      159.11     15.20 o 
  19   2   0       15.95       12.70      6.96 o 
  20   2   0        0.07        1.72      5.53 o 
  21   2   0        6.74       16.03     13.29 o 
   1   3   0      302.91      302.11      5.90 o 
   2   3   0      365.51      374.75      6.61 o 
   3   3   0      694.73      756.97     11.45 o 
   4   3   0        0.40       -0.54      1.10 o 
   5   3   0      134.38      148.66      9.11 o 
   6   3   0      280.87      289.21     13.11 o 
   7   3   0       46.23       43.11      6.34 o 
   8   3   0      158.72      148.72     16.42 o 
   9   3   0        1.28       -0.74      4.00 o 
  10   3   0      103.67      100.86      9.53 o 
  11   3   0      188.38      192.56     20.13 o 
  12   3   0        7.59        1.87      5.11 o 
  13   3   0      467.17      440.62     20.32 o 
  14   3   0       53.59       47.13      8.57 o 
  15   3   0        0.88       -5.66      5.66 o 
  16   3   0        2.87       18.17      7.73 o 
  17   3   0        2.92       -3.13      6.36 o 
  18   3   0        2.83        2.36      7.88 o 
  19   3   0       61.40       58.69     17.20 o 
  20   3   0       70.14      112.60     21.50 o 
   0   4   0        1.19       -2.33      3.17 o 
   1   4   0       21.79       22.74      2.99 o 
   2   4   0       58.12       66.87      3.90 o 
   3   4   0      140.14      141.54      4.40 o 
   4   4   0      237.74      217.80      4.70 o 
   5   4   0        1.72       -2.98      4.30 o 
   6   4   0      215.60      232.91     24.63 o 
   7   4   0      101.15      103.81      9.39 o 
   8   4   0       62.19       53.19      8.02 o 
   9   4   0        2.67       -3.13      4.88 o 
  10   4   0      159.20      135.83     14.86 o 
  11   4   0       14.83       23.79      7.17 o 
  12   4   0       29.97       31.92     11.92 o 
  13   4   0       32.04        8.87     10.75 o 
  14   4   0        1.52        3.76      6.39 o 
  15   4   0        5.99       12.29      7.60 o 
  16   4   0       20.07       35.97     17.59 o 
  17   4   0      107.23      125.67     15.14 o 
  18   4   0       11.43       24.11     23.07 o 
   1   5   0        2.83        5.71      3.66 o 
   2   5   0      277.96      293.86     10.21 o 
   3   5   0      583.82      615.25     15.59 o 
   4   5   0        0.09       -0.40      2.84 o 
   5   5   0      127.82      127.98     10.78 o 
   6   5   0       38.79       44.16      7.74 o 
   7   5   0        5.20        4.50      6.45 o 
   8   5   0        2.44        0.60      5.79 o 
   9   5   0       72.53       42.37      8.68 o 
  10   5   0        1.99       10.43      6.85 o 
  11   5   0        5.31       -6.57      6.57 o 
  12   5   0        1.61       14.84      8.80 o 
  13   5   0       93.02      107.53     24.83 o 
  14   5   0        0.28        3.31      7.12 o 
  15   5   0        0.05       -6.22      7.51 o 
   0   6   0      107.07       96.96     12.51 o 
   1   6   0      135.56      151.13     10.18 o 
   2   6   0       49.38       59.20      7.30 o 
   3   6   0        0.32       -1.95      8.60 o 
   4   6   0        1.05       -2.74      9.38 o 
   5   6   0       91.77       82.49     15.64 o 
   6   6   0       11.97       -0.39     10.56 o 
   7   6   0        0.19        4.69     11.34 o 
   8   6   0        0.08        5.47     12.12 o 
   9   6   0       62.37       53.17     16.42 o 
  10   6   0       86.92       68.42     18.37 o 
 -22   1   1        0.65        4.27      8.35 o 
 -21   1   1      111.09      131.83     12.57 o 
 -20   1   1       34.15       26.82      6.77 o 
 -19   1   1       35.36       34.80      6.58 o 
 -18   1   1        0.27        3.35      4.67 o 
 -17   1   1      282.20      266.79     11.94 o 
 -16   1   1      160.68      178.45      8.00 o 
 -15   1   1       37.80       36.89      4.00 o 
 -14   1   1        5.51        2.29      2.85 o 
 -13   1   1      224.75      214.43      6.83 o 
 -12   1   1       83.98       89.99      4.41 o 
 -11   1   1      138.63      146.78      5.72 o 
 -10   1   1        1.14       -1.78      1.78 o 
  -9   1   1      788.57      826.23     13.34 o 
  -8   1   1      915.69      917.96     14.08 o 
  -7   1   1      383.32      389.04      7.18 o 
  -6   1   1        0.80        2.96      1.41 o 
  -5   1   1       84.23       67.27      2.80 o 
  -4   1   1      262.29      297.60      5.67 o 
  -3   1   1    18821.81    17392.36    367.50 o 
  -2   1   1     2450.44     2444.86     30.34 o 
  -1   1   1     5483.57     5140.38     63.53 o 
   0   1   1      396.36      376.00      5.77 o 
   1   1   1      560.47      538.35     10.79 o 
   2   1   1       15.06       15.71      1.19 o 
   3   1   1      455.83      441.77      6.62 o 
   4   1   1     3224.66     3429.87     39.50 o 
   5   1   1      668.34      633.76      9.69 o 
   6   1   1      426.92      448.98      7.24 o 
   7   1   1      506.36      514.28      8.93 o 
   8   1   1     2697.55     2949.51     49.02 o 
   9   1   1      527.94      548.83      9.42 o 
  10   1   1        6.68        6.67      2.11 o 
  11   1   1        6.32        6.71      2.05 o 
  12   1   1     1232.49     1166.56     19.02 o 
  13   1   1     2070.51     2034.31     30.01 o 
  14   1   1      198.82      180.78      6.91 o 
  15   1   1      332.74      322.96     10.19 o 
  16   1   1       96.77       97.12      6.43 o 
  17   1   1        0.36        4.48      4.71 o 
  18   1   1       12.82       10.39      5.26 o 
  19   1   1      358.95      355.37     14.56 o 
  20   1   1       28.81       14.67      7.79 o 
  21   1   1       51.11       68.34     10.61 o 
 -21   2   1        6.82       -5.78      7.88 o 
 -20   2   1        0.06        5.18      5.64 o 
 -19   2   1        1.44       -2.74      9.03 o 
 -18   2   1       71.73       76.18      7.26 o 
 -17   2   1        1.09        2.42      4.17 o 
 -16   2   1      308.22      278.18      9.58 o 
 -15   2   1      200.39      174.78      8.66 o 
 -14   2   1      151.46      156.51      6.21 o 
 -13   2   1     1421.47     1360.16     34.15 o 
 -12   2   1      485.17      487.95     11.68 o 
 -11   2   1      926.60      877.91     20.09 o 
 -10   2   1     1104.68     1133.12     16.61 o 
  -9   2   1      142.91      146.57      3.62 o 
  -8   2   1      100.70       71.54      9.77 o 
  -7   2   1      273.48      275.44     12.15 o 
  -6   2   1       59.61       70.95      6.49 o 
  -5   2   1        2.09       -3.32      3.32 o 
  -4   2   1      412.53      473.80     14.79 o 
  -3   2   1      139.35      142.18      3.19 o 
  -2   2   1      443.72      441.51      7.13 o 
  -1   2   1      510.14      508.52      8.24 o 
   0   2   1     1651.27     1582.80     21.19 o 
   1   2   1      683.15      629.79      9.78 o 
   2   2   1      635.57      599.52      9.45 o 
   3   2   1     1398.57     1503.59     18.45 o 
   4   2   1     3772.33     3842.28    177.66 o 
   5   2   1     1193.61     1075.83     26.83 o 
   6   2   1     1378.90     1557.91     30.60 o 
   7   2   1        5.50        4.77      0.96 o 
   8   2   1       43.52       46.36      2.25 o 
   9   2   1      157.40      167.84      4.77 o 
  10   2   1       23.31       28.52      2.49 o 
  11   2   1      110.82      108.20      6.43 o 
  12   2   1        3.23        5.45      2.74 o 
  13   2   1      151.55      163.31      5.93 o 
  14   2   1      148.27      136.55      9.10 o 
  15   2   1      130.53      120.51     11.22 o 
  16   2   1      485.45      451.19     36.04 o 
  17   2   1        2.07        1.95      4.24 o 
  18   2   1      127.14      120.26      8.62 o 
  19   2   1        0.25        1.75      5.49 o 
  20   2   1      196.41      205.30     16.86 o 
  21   2   1        2.99       11.34     12.51 o 
 -20   3   1       14.91       19.16     14.07 o 
 -19   3   1       94.95       92.33     13.54 o 
 -18   3   1       21.22        5.30      7.14 o 
 -17   3   1       11.20        7.40      6.89 o 
 -16   3   1        2.34        1.87      6.29 o 
 -15   3   1       23.96       22.92      8.01 o 
 -14   3   1      167.63      144.12     12.83 o 
 -13   3   1       18.97       13.67      6.84 o 
 -12   3   1      233.70      206.09     13.55 o 
 -11   3   1      209.86      183.39     12.58 o 
 -10   3   1       97.32       96.50     12.32 o 
  -9   3   1       67.45       70.37      8.15 o 
  -8   3   1       96.31       83.92      8.15 o 
  -7   3   1      156.13      166.55     14.86 o 
  -6   3   1        0.03       -1.95      5.47 o 
  -5   3   1        7.67        2.35      5.08 o 
  -4   3   1     1184.87     1275.93     19.08 o 
  -3   3   1      218.76      223.62      5.13 o 
  -2   3   1      556.37      546.86      9.28 o 
  -1   3   1        3.29        8.65      1.83 o 
   0   3   1      530.97      517.48      9.23 o 
   1   3   1      800.82      838.81     13.22 o 
   2   3   1      919.99      931.63     15.78 o 
   3   3   1      475.82      470.69      9.20 o 
   4   3   1      151.03      170.77      3.12 o 
   5   3   1        0.66        2.14      3.56 o 
   6   3   1       21.65       29.67      5.79 o 
   7   3   1       40.60       38.48     11.73 o 
   8   3   1        0.65        0.20      3.87 o 
   9   3   1       32.72       32.66      6.36 o 
  10   3   1        0.27       -4.31      4.50 o 
  11   3   1       54.19       60.30      8.43 o 
  12   3   1       64.20       58.50      8.70 o 
  13   3   1       16.61       13.39      8.21 o 
  14   3   1       33.07       46.53      8.85 o 
  15   3   1       42.23       28.29      8.15 o 
  16   3   1        4.90       15.37      8.60 o 
  17   3   1       59.75       58.97     13.68 o 
  18   3   1      306.53      319.89     20.31 o 
  19   3   1       23.86       10.07     16.22 o 
 -18   4   1       11.48        4.28      8.73 o 
 -17   4   1       84.70       92.38     13.27 o 
 -16   4   1       45.76       30.24     25.80 o 
 -15   4   1        5.12        4.50      6.73 o 
 -14   4   1      423.10      361.99     19.88 o 
 -13   4   1        0.00       -3.38      5.51 o 
 -12   4   1        2.74        5.03      5.79 o 
 -11   4   1        1.59        2.93      5.81 o 
 -10   4   1       48.67       55.43      8.96 o 
  -9   4   1       24.05       22.79      6.62 o 
  -8   4   1       14.61        7.22      5.17 o 
  -7   4   1        0.74        3.54      4.40 o 
  -6   4   1       39.84       43.95      7.05 o 
  -5   4   1      531.78      532.78     19.07 o 
  -4   4   1      208.66      205.43      4.70 o 
  -3   4   1       20.10       20.98      2.23 o 
  -2   4   1       25.33       25.81      2.94 o 
  -1   4   1       26.86       34.12      3.25 o 
   0   4   1      688.10      667.58     13.34 o 
   1   4   1      399.04      402.68      9.50 o 
   2   4   1      193.91      194.84      6.30 o 
   3   4   1      113.39      126.93      5.88 o 
   4   4   1      390.67      421.68      6.57 o 
   5   4   1       21.75       27.70      6.08 o 
   6   4   1      594.44      608.95     23.85 o 
   7   4   1        7.51       15.18      5.39 o 
   8   4   1      390.81      368.07     16.86 o 
   9   4   1      168.63      156.59     13.10 o 
  10   4   1     1432.75     1428.50     60.40 o 
  11   4   1     1087.47     1023.39     33.58 o 
  12   4   1       97.45       99.43     11.45 o 
  13   4   1        9.09       11.63      6.76 o 
  14   4   1       36.05       21.18      8.12 o 
  15   4   1       81.75       93.02     12.56 o 
  16   4   1        2.97        0.12      8.07 o 
  17   4   1       12.39       13.95     13.88 o 
 -15   5   1       19.60       11.17     12.51 o 
 -14   5   1        0.01        5.31      7.57 o 
 -13   5   1        1.10        4.52      7.57 o 
 -12   5   1       17.94       37.78      9.81 o 
 -11   5   1      227.90      234.31     16.71 o 
 -10   5   1       92.15       79.12     10.74 o 
  -9   5   1       63.90       53.80      9.26 o 
  -8   5   1       72.49       70.84     10.06 o 
  -7   5   1        4.59       -1.05      5.23 o 
  -6   5   1       13.00       18.32     15.25 o 
  -5   5   1        9.51       10.71      5.90 o 
  -4   5   1        7.11        6.16      3.16 o 
  -3   5   1     1031.37     1017.82     23.54 o 
  -2   5   1      165.87      177.45     10.40 o 
  -1   5   1      576.17      579.19     15.17 o 
   0   5   1      318.73      318.39     10.68 o 
   1   5   1      232.45      244.42      9.63 o 
   2   5   1      190.59      178.36      8.33 o 
   3   5   1      343.40      353.38     11.10 o 
   4   5   1       20.31       14.57      4.95 o 
   5   5   1      241.63      231.17     13.67 o 
   6   5   1       99.27      101.70     10.06 o 
   7   5   1        0.65        0.00      5.86 o 
   8   5   1       63.34       68.45     10.02 o 
   9   5   1       57.89       39.97      8.68 o 
  10   5   1       37.50       25.84      8.56 o 
  11   5   1      130.21      135.83     14.86 o 
  12   5   1      115.62      129.54     13.94 o 
  13   5   1        1.48       -9.77      9.77 o 
  14   5   1       39.42       49.99     13.68 o 
  15   5   1       96.56       97.74     20.33 o 
 -11   6   1       17.91       40.66     16.42 o 
 -10   6   1        6.10       -4.69     12.51 o 
  -9   6   1        2.32        9.77     13.29 o 
  -8   6   1        2.53        6.65     11.34 o 
  -7   6   1        1.60       17.59     11.73 o 
  -6   6   1       20.34       16.03     11.34 o 
  -5   6   1        3.43       21.89     10.95 o 
  -4   6   1        1.84       -4.69      8.99 o 
  -3   6   1      577.03      561.02     30.49 o 
  -2   6   1       66.07       87.42      8.16 o 
  -1   6   1      463.19      470.46     17.31 o 
   0   6   1      266.93      287.84     13.81 o 
   1   6   1       69.65       72.98      8.07 o 
   2   6   1       30.40       20.03      9.58 o 
   3   6   1        2.28       11.73     10.16 o 
   4   6   1        0.02       -8.60      8.99 o 
   5   6   1       24.94       23.85     11.73 o 
   6   6   1       14.94       19.16     11.73 o 
   7   6   1       53.73       55.91     15.25 o 
   8   6   1        0.33        6.26     12.12 o 
   9   6   1        3.67        6.65     12.90 o 
  10   6   1       10.75        5.08     14.07 o 
 -22   0   2       60.08       57.47     14.86 o 
 -21   0   2       33.07       52.78     13.68 o 
 -20   0   2       23.47        8.99     10.16 o 
 -19   0   2       33.01       24.24     11.34 o 
 -18   0   2        0.13       -3.95      5.17 o 
 -17   0   2       64.58       70.09      8.99 o 
 -16   0   2        0.39       -1.36      4.28 o 
 -15   0   2       18.30       12.58      4.03 o 
 -14   0   2       76.04       72.79      5.50 o 
 -13   0   2       88.48       87.32      5.56 o 
 -12   0   2        1.72        0.63      2.74 o 
 -11   0   2     1389.97     1466.63     45.37 o 
 -10   0   2      887.78      911.07     55.52 o 
  -9   0   2       70.99       77.54      5.81 o 
  -8   0   2     3037.51     3146.39    120.22 o 
  -7   0   2      414.72      410.71     12.16 o 
  -6   0   2      309.31      318.38      9.95 o 
  -5   0   2      133.20      136.77      8.41 o 
  -4   0   2    10397.12    10101.21    194.07 o 
  -3   0   2     5311.27     2304.29     64.90 o 
   1   0   2       24.51       24.77      1.49 o 
   2   0   2     2495.50     2251.17     36.57 o 
   3   0   2      500.82      498.94      8.75 o 
   4   0   2     2139.17     2009.68     29.37 o 
   5   0   2      343.93      363.44      7.82 o 
   6   0   2        1.56        4.23      2.36 o 
   7   0   2      414.10      430.38     10.90 o 
   8   0   2        4.11        2.60      2.51 o 
   9   0   2      112.49      127.49      9.48 o 
  10   0   2     1030.57      958.19     20.83 o 
  11   0   2       10.98       10.75      4.29 o 
  12   0   2        6.92        3.25      3.24 o 
  13   0   2        5.51        3.65      3.75 o 
  14   0   2        9.87       10.44      4.72 o 
  15   0   2     1134.35     1052.42     31.47 o 
  16   0   2      983.50      967.77     29.30 o 
  17   0   2      108.70      119.12     15.44 o 
  18   0   2        5.27        8.41      6.36 o 
  19   0   2      190.19      205.64     19.94 o 
  20   0   2      212.80      272.10     23.46 o 
  21   0   2      251.68      339.35     26.98 o 
 -22   1   2        0.45        4.67      8.17 o 
 -21   1   2       14.91        4.64      7.30 o 
 -20   1   2        9.95        0.43      5.43 o 
 -19   1   2       23.71       24.43      6.21 o 
 -18   1   2        1.53        4.76      4.92 o 
 -17   1   2       14.95       13.36      4.42 o 
 -16   1   2        0.24        0.11      3.01 o 
 -15   1   2       38.37       44.74      4.78 o 
 -14   1   2      355.85      310.87     12.71 o 
 -13   1   2       13.14        9.94      2.92 o 
 -12   1   2      126.76      149.36      6.76 o 
 -11   1   2      380.06      419.65      8.91 o 
 -10   1   2       36.41       51.52      2.96 o 
  -9   1   2     1107.25     1145.84     16.01 o 
  -8   1   2      117.68      121.12      7.90 o 
  -7   1   2       52.76       46.81      3.08 o 
  -6   1   2      333.96      320.14      6.53 o 
  -5   1   2      137.62      153.75      4.67 o 
  -4   1   2      563.89      535.52      9.74 o 
  -3   1   2        2.95        1.72      1.06 o 
  -2   1   2      544.34      543.87      7.22 o 
  -1   1   2       49.65       54.99      1.76 o 
   0   1   2     1365.23     1353.92     16.07 o 
   1   1   2     4967.94     4877.88     63.78 o 
   2   1   2     2633.35     2465.70     24.69 o 
   3   1   2        0.63        3.17      0.98 o 
   4   1   2     1892.68     1895.45     20.96 o 
   5   1   2      387.27      423.07      6.19 o 
   6   1   2      621.37      661.10      9.01 o 
   7   1   2      199.10      198.37      4.89 o 
   8   1   2        0.70        1.56      1.49 o 
   9   1   2        0.58        4.59      1.81 o 
  10   1   2       42.72       43.08      3.18 o 
  11   1   2      293.90      299.36      7.57 o 
  12   1   2       97.93       87.50      4.65 o 
  13   1   2     1680.70     1673.66     33.39 o 
  14   1   2       46.17       47.38      6.15 o 
  15   1   2       16.87       20.58      4.17 o 
  16   1   2      176.32      169.00      9.72 o 
  17   1   2      358.09      349.60     20.34 o 
  18   1   2        4.39        9.46      5.22 o 
  19   1   2       13.62       11.05      5.86 o 
  20   1   2        6.29       13.60      7.96 o 
  21   1   2        0.05        0.83      7.61 o 
 -21   2   2       14.54       13.96     18.57 o 
 -20   2   2        6.43        8.83      7.06 o 
 -19   2   2       32.97       53.35      9.63 o 
 -18   2   2       21.26       22.93      5.56 o 
 -17   2   2        0.00        2.60      4.30 o 
 -16   2   2      366.25      315.14     17.87 o 
 -15   2   2      171.14      136.80      7.85 o 
 -14   2   2       27.31       37.65      3.59 o 
 -13   2   2       97.13       91.24      5.43 o 
 -12   2   2      210.28      196.61      7.28 o 
 -11   2   2        9.61        8.06      1.92 o 
 -10   2   2       21.79       25.51      1.97 o 
  -9   2   2      140.71      138.44      3.33 o 
  -8   2   2        5.54       11.73      6.26 o 
  -7   2   2      501.94      508.24     24.24 o 
  -6   2   2       41.92       33.95      5.25 o 
  -5   2   2      138.76      126.21      7.60 o 
  -4   2   2     1827.92     1796.15     91.68 o 
  -3   2   2      237.71      248.59      5.25 o 
  -2   2   2      318.48      327.67      5.82 o 
  -1   2   2      901.21      846.57     12.30 o 
   0   2   2        6.14        4.31      1.59 o 
   1   2   2       29.08       31.69      2.31 o 
   2   2   2        3.95        3.88      1.45 o 
   3   2   2      414.14      449.54      7.93 o 
   4   2   2       11.33       11.02      1.17 o 
   5   2   2     1251.85     1342.17     17.09 o 
   6   2   2     1204.77     1243.34     16.89 o 
   7   2   2        0.82        0.42      0.99 o 
   8   2   2      456.19      519.46      9.91 o 
   9   2   2       45.65       54.21      2.86 o 
  10   2   2        0.37       -1.75      2.01 o 
  11   2   2        2.71        2.42      1.77 o 
  12   2   2       56.74       47.43      3.57 o 
  13   2   2      328.10      319.82      8.91 o 
  14   2   2      108.75      101.83      6.87 o 
  15   2   2      204.55      208.57     16.36 o 
  16   2   2      189.31      160.89      9.07 o 
  17   2   2        5.82        6.96      4.50 o 
  18   2   2       45.59       34.15      6.18 o 
  19   2   2        8.45        9.40      5.59 o 
  20   2   2       52.70       78.29     12.72 o 
 -20   3   2      113.23      132.92     15.75 o 
 -19   3   2        0.45       16.46      8.52 o 
 -18   3   2       12.24        4.59      7.60 o 
 -17   3   2       15.75       10.03      9.38 o 
 -16   3   2       40.25       75.10     18.96 o 
 -15   3   2       23.92       12.81      6.77 o 
 -14   3   2       42.50       49.10      8.79 o 
 -13   3   2       23.81       37.71      8.00 o 
 -12   3   2        2.13        3.19     10.75 o 
 -11   3   2      581.92      526.01     20.87 o 
 -10   3   2        2.40       -0.59      4.42 o 
  -9   3   2        4.76       -1.95      5.86 o 
  -8   3   2        7.63       -4.69      4.69 o 
  -7   3   2        5.46       11.73      7.04 o 
  -6   3   2      626.95      591.12     27.37 o 
  -5   3   2       69.77       80.93     10.16 o 
  -4   3   2      970.79     1005.55     15.43 o 
  -3   3   2     1506.95     1498.50     22.62 o 
  -2   3   2      549.99      609.20     10.09 o 
  -1   3   2      127.97      137.19      4.32 o 
   0   3   2      111.98      109.76      3.97 o 
   1   3   2      114.56      126.79      4.60 o 
   2   3   2      185.13      164.92      5.32 o 
   3   3   2      292.46      305.70      6.89 o 
   4   3   2      351.18      336.64      5.96 o 
   5   3   2      297.69      285.33     12.58 o 
   6   3   2      124.01      139.45      9.53 o 
   7   3   2        0.00       -3.00      3.00 o 
   8   3   2       90.49       81.33      8.28 o 
   9   3   2       36.93       28.58      6.06 o 
  10   3   2       84.83       76.08      8.85 o 
  11   3   2       37.25       26.64     11.14 o 
  12   3   2       15.99       14.65      6.49 o 
  13   3   2      583.53      574.23     23.63 o 
  14   3   2        2.24        2.17      8.21 o 
  15   3   2       75.80       87.42     11.60 o 
  16   3   2       49.96       54.57     11.14 o 
  17   3   2        3.14        1.55      6.89 o 
  18   3   2       38.54       55.84     11.32 o 
  19   3   2       12.92       27.51     10.02 o 
 -18   4   2        8.81        6.06      8.85 o 
 -17   4   2      125.96      176.33     16.72 o 
 -16   4   2       20.77       24.57      8.68 o 
 -15   4   2       14.09       10.11      7.60 o 
 -14   4   2       61.67       53.40     18.37 o 
 -13   4   2      188.36      182.88     14.62 o 
 -12   4   2      238.94      253.00     16.17 o 
 -11   4   2      119.77      121.65     11.60 o 
 -10   4   2       73.67       70.51      9.39 o 
  -9   4   2        7.34       14.64      6.29 o 
  -8   4   2      402.05      386.28     17.54 o 
  -7   4   2      543.99      539.46     20.32 o 
  -6   4   2      215.11      194.49     13.68 o 
  -5   4   2      206.02      232.23     17.98 o 
  -4   4   2     1508.62     1455.80     22.24 o 
  -3   4   2      409.75      404.77      8.63 o 
  -2   4   2      216.65      215.24      7.28 o 
  -1   4   2        7.47        9.19      2.97 o 
   0   4   2       70.81       84.59      5.18 o 
   1   4   2       52.11       57.82      4.64 o 
   2   4   2       30.00       27.28      3.13 o 
   3   4   2      347.64      362.18      7.33 o 
   4   4   2       61.48       61.60      2.35 o 
   5   4   2      454.44      483.68     18.52 o 
   6   4   2       56.49       75.08      9.38 o 
   7   4   2        4.33        6.22      4.78 o 
   8   4   2       31.47       33.62      7.23 o 
   9   4   2      138.98      162.07     12.30 o 
  10   4   2       43.95       55.58      9.26 o 
  11   4   2      107.18      112.36     11.60 o 
  12   4   2       12.00        7.62      6.36 o 
  13   4   2        4.65        8.37     12.90 o 
  14   4   2       41.04       43.53      9.66 o 
  15   4   2       33.69       51.50     10.50 o 
  16   4   2       55.81       75.12     18.18 o 
  17   4   2        4.38        7.13      8.98 o 
 -15   5   2        3.03        7.02      9.38 o 
 -14   5   2       16.05       18.74      9.07 o 
 -13   5   2        5.04        6.29      8.80 o 
 -12   5   2       11.48       17.70      8.36 o 
 -11   5   2       85.66       84.17     21.70 o 
 -10   5   2       77.48       49.84      9.53 o 
  -9   5   2        0.62       10.84      6.95 o 
  -8   5   2        3.16        2.96      5.63 o 
  -7   5   2      132.96      138.51     24.83 o 
  -6   5   2      147.74      133.89     11.13 o 
  -5   5   2       59.13       50.04      7.68 o 
  -4   5   2       13.88       14.12      3.40 o 
  -3   5   2        9.39        6.29      4.05 o 
  -2   5   2      144.60      146.54      7.46 o 
  -1   5   2      107.72      105.00      6.96 o 
   0   5   2       42.55       41.55      4.96 o 
   1   5   2       18.34       22.26      4.47 o 
   2   5   2       31.89       35.37      4.87 o 
   3   5   2      261.16      263.26      9.67 o 
   4   5   2        4.78        3.76      4.94 o 
   5   5   2       43.61       38.64     12.71 o 
   6   5   2       10.84       10.26      5.86 o 
   7   5   2        9.78        3.65      6.18 o 
   8   5   2       11.42        9.28      6.49 o 
   9   5   2       19.69       25.99     11.92 o 
  10   5   2      201.49      195.76     15.17 o 
  11   5   2      103.23       76.01     11.63 o 
  12   5   2       91.71       92.76     12.44 o 
  13   5   2        2.58        3.61     11.53 o 
  14   5   2        3.80       -2.20      8.00 o 
 -11   6   2       26.49       34.40     16.03 o 
 -10   6   2        1.80      -10.95     10.95 o 
  -9   6   2       26.23       22.68     14.07 o 
  -8   6   2       26.45       18.77     13.29 o 
  -7   6   2       34.29       43.01     14.47 o 
  -6   6   2      188.67      189.22     20.33 o 
  -5   6   2       59.63       49.65     13.29 o 
  -4   6   2        0.03        0.39      9.77 o 
  -3   6   2      289.22      328.79     24.24 o 
  -2   6   2      412.82      406.71     15.78 o 
  -1   6   2       17.00       22.00      6.67 o 
   0   6   2      234.08      234.46     12.72 o 
   1   6   2        7.00        7.18      5.94 o 
   2   6   2        6.23        6.22      5.82 o 
   3   6   2        3.31        7.43      8.99 o 
   4   6   2       67.54       72.72     14.07 o 
   5   6   2        0.02        7.04     10.56 o 
   6   6   2        1.20       13.68     11.73 o 
   7   6   2       40.48       43.40     14.07 o 
   8   6   2       12.44       17.20     12.90 o 
   9   6   2       42.07       38.70     16.03 o 
  10   6   2        9.83       -0.78     14.07 o 
 -22   1   3       47.66       37.57     18.96 o 
 -21   1   3       14.44       15.56      7.61 o 
 -20   1   3       21.02       39.88      7.28 o 
 -19   1   3      303.70      256.28     12.43 o 
 -18   1   3       28.49       31.30      5.27 o 
 -17   1   3      205.20      200.30      8.98 o 
 -16   1   3      596.47      508.44     13.30 o 
 -15   1   3        2.46        1.14      3.24 o 
 -14   1   3       42.25       38.75      3.79 o 
 -13   1   3       28.44       29.35      3.53 o 
 -12   1   3       17.56       16.55      2.74 o 
 -11   1   3        0.00        0.63      1.84 o 
 -10   1   3       17.02       13.28      2.50 o 
  -9   1   3      175.03      221.89      9.65 o 
  -8   1   3     2572.01     2902.61     42.60 o 
  -7   1   3      569.03      603.34     11.16 o 
  -6   1   3      977.60     1023.67     18.53 o 
  -5   1   3     4541.06     4619.84     74.77 o 
  -4   1   3     3611.40     3554.22     49.73 o 
  -3   1   3     4641.28     4380.38     87.70 o 
  -2   1   3      663.98      678.36      8.61 o 
  -1   1   3      887.21      780.17      9.84 o 
   0   1   3     1656.28     1531.71     18.19 o 
   1   1   3      936.67      914.05     10.65 o 
   2   1   3      317.05      322.24      4.41 o 
   3   1   3     2033.60     2000.02     20.58 o 
   4   1   3      526.40      497.37      9.65 o 
   5   1   3      531.90      475.77      6.95 o 
   6   1   3      277.44      276.58      5.09 o 
   7   1   3       46.27       48.76      2.46 o 
   8   1   3      316.06      348.76      7.93 o 
   9   1   3       38.48       39.69      2.85 o 
  10   1   3      648.15      634.75     11.86 o 
  11   1   3        0.00        0.14      2.49 o 
  12   1   3      161.25      165.38      6.18 o 
  13   1   3      811.63      789.75     14.96 o 
  14   1   3       57.76       64.30      8.13 o 
  15   1   3      103.03       95.43      6.12 o 
  16   1   3       23.48       16.96      8.44 o 
  17   1   3        4.32        3.73      4.58 o 
  18   1   3        6.32        8.27      5.79 o 
  19   1   3       63.80       84.62     13.50 o 
  20   1   3        9.66       11.86      7.42 o 
  21   1   3        3.20        0.00      9.77 o 
 -21   2   3       21.26       11.74      9.11 o 
 -20   2   3      181.49      202.88     11.55 o 
 -19   2   3       20.94       15.35      5.61 o 
 -18   2   3       50.60       35.48      6.04 o 
 -17   2   3        2.79        0.30      3.99 o 
 -16   2   3      526.53      518.18     26.12 o 
 -15   2   3       31.70       38.62      9.93 o 
 -14   2   3      307.60      305.82     10.37 o 
 -13   2   3     1427.36     1356.04     26.12 o 
 -12   2   3      579.77      596.58     14.09 o 
 -11   2   3       33.04       34.92      4.01 o 
 -10   2   3        2.37        2.59      1.59 o 
  -9   2   3      122.84      136.42      3.33 o 
  -8   2   3      120.28       90.31     10.95 o 
  -7   2   3      594.01      625.08     32.84 o 
  -6   2   3      433.29      543.08     17.14 o 
  -5   2   3     1080.50     1158.08     28.47 o 
  -4   2   3      326.70      343.74      5.64 o 
  -3   2   3      128.05      142.76      3.33 o 
  -2   2   3      752.31      850.99     12.32 o 
  -1   2   3      612.21      542.81      8.77 o 
   0   2   3       27.85       21.86      1.85 o 
   1   2   3      512.23      532.44      8.75 o 
   2   2   3     1168.37     1159.34     14.82 o 
   3   2   3     3659.82     3763.41     47.89 o 
   4   2   3     1716.85     1771.04     31.67 o 
   5   2   3        1.25        1.34      1.14 o 
   6   2   3      593.83      626.73      9.86 o 
   7   2   3        2.29       -0.91      0.91 o 
   8   2   3       39.83       45.82      2.65 o 
   9   2   3      475.06      494.54      8.98 o 
  10   2   3       11.16       12.21      2.38 o 
  11   2   3       30.87       37.64      2.89 o 
  12   2   3      309.40      303.93      7.40 o 
  13   2   3        1.73        0.71      2.51 o 
  14   2   3       10.75       11.86      4.21 o 
  15   2   3        0.01       -3.50      3.50 o 
  16   2   3       97.40       86.94      7.11 o 
  17   2   3      116.33      101.08     11.84 o 
  18   2   3        0.13        4.34      5.16 o 
  19   2   3       10.87        7.54      5.77 o 
  20   2   3       13.59       12.51     13.29 o 
 -20   3   3       52.93       55.08     11.57 o 
 -19   3   3       13.05        4.11      7.46 o 
 -18   3   3        1.18        4.33      7.12 o 
 -17   3   3      106.93      106.61     12.83 o 
 -16   3   3        7.38        8.87     11.34 o 
 -15   3   3        4.55       -3.13      5.53 o 
 -14   3   3        2.81        8.12      6.06 o 
 -13   3   3       67.69       61.56      9.26 o 
 -12   3   3       21.44       14.87      6.06 o 
 -11   3   3      130.35      124.71     15.25 o 
 -10   3   3      815.69      784.26     36.75 o 
  -9   3   3      376.68      342.87     21.89 o 
  -8   3   3      112.47       98.13     12.12 o 
  -7   3   3       30.65        8.99      6.65 o 
  -6   3   3      121.69      123.15     12.90 o 
  -5   3   3     1248.31     1244.41     45.35 o 
  -4   3   3     1375.00     1493.09     22.25 o 
  -3   3   3      558.77      571.20     11.45 o 
  -2   3   3       28.57       26.78      2.29 o 
  -1   3   3       63.12       50.21      2.86 o 
   0   3   3      915.08      935.81     14.47 o 
   1   3   3      667.48      678.20     11.40 o 
   2   3   3       56.03       49.35      3.00 o 
   3   3   3      106.77      115.57      4.11 o 
   4   3   3      667.78      701.24     10.77 o 
   5   3   3        2.95        5.44      1.29 o 
   6   3   3        5.59        5.34      4.12 o 
   7   3   3      222.97      234.21     27.17 o 
   8   3   3      236.01      206.03     26.19 o 
   9   3   3       18.83       15.04      5.51 o 
  10   3   3       16.13       16.35      5.94 o 
  11   3   3       25.89       10.17     11.14 o 
  12   3   3      329.86      318.47     17.14 o 
  13   3   3       36.57       39.77      8.24 o 
  14   3   3       19.13       16.64      7.05 o 
  15   3   3       34.74       35.47      9.77 o 
  16   3   3        9.94        8.89     12.71 o 
  17   3   3       19.93       13.79      8.07 o 
  18   3   3       18.63       14.41     15.83 o 
  19   3   3        4.15       -6.65     10.95 o 
 -18   4   3        1.70       10.54      8.40 o 
 -17   4   3        9.47        6.92      8.00 o 
 -16   4   3      110.42      110.99     26.00 o 
 -15   4   3       80.27       77.73     11.52 o 
 -14   4   3       47.01       55.65     10.34 o 
 -13   4   3        0.06       -5.22      5.39 o 
 -12   4   3      541.62      520.93     30.10 o 
 -11   4   3      784.32      787.28     28.18 o 
 -10   4   3       12.12       13.50      8.41 o 
  -9   4   3        9.21        3.52      8.60 o 
  -8   4   3      164.99      157.95     16.81 o 
  -7   4   3      222.90      218.54     18.37 o 
  -6   4   3       22.37       26.58      8.99 o 
  -5   4   3      615.50      601.68     29.32 o 
  -4   4   3      127.37      116.97      5.02 o 
  -3   4   3      128.44      146.68      5.01 o 
  -2   4   3        0.05       -0.88      2.23 o 
  -1   4   3        0.99       -2.40      2.40 o 
   0   4   3        6.84        5.10      2.82 o 
   1   4   3        7.23        1.97      4.42 o 
   2   4   3      532.93      523.13     13.43 o 
   3   4   3       13.02       11.93      2.39 o 
   4   4   3        0.23       -1.19      1.39 o 
   5   4   3       19.83       30.70      6.46 o 
   6   4   3       85.28       90.42      8.79 o 
   7   4   3       97.15       76.32      8.83 o 
   8   4   3        0.38        4.54      5.47 o 
   9   4   3        0.05       -3.80     12.71 o 
  10   4   3      556.08      453.30     22.28 o 
  11   4   3      236.46      222.04     18.18 o 
  12   4   3       12.13       14.97      7.23 o 
  13   4   3        6.01       16.37      7.32 o 
  14   4   3       22.65       32.97      8.98 o 
  15   4   3       20.86       13.20      8.00 o 
  16   4   3       73.66      114.16     14.10 o 
  17   4   3       35.25       78.99     13.13 o 
 -16   5   3        3.92       17.59     12.12 o 
 -15   5   3        6.68       -0.78      7.51 o 
 -14   5   3       50.25       46.72     14.07 o 
 -13   5   3        1.56       -0.98      7.45 o 
 -12   5   3       10.91        3.72      6.80 o 
 -11   5   3       39.81       29.78      8.56 o 
 -10   5   3        0.49       -0.27      6.20 o 
  -9   5   3       49.87       52.01      9.35 o 
  -8   5   3        7.57       -2.72      5.23 o 
  -7   5   3       29.25       41.45      8.24 o 
  -6   5   3        4.11       -2.32      4.98 o 
  -5   5   3      419.79      370.27     24.24 o 
  -4   5   3       99.30      102.52      6.00 o 
  -3   5   3      669.38      653.55     16.22 o 
  -2   5   3      199.68      199.43      8.63 o 
  -1   5   3       25.01       29.06      4.64 o 
   0   5   3     1237.05     1233.66     25.65 o 
   1   5   3      302.12      319.95     10.88 o 
   2   5   3      688.32      683.96     18.39 o 
   3   5   3      421.15      428.54     13.07 o 
   4   5   3      115.91      121.44      8.54 o 
   5   5   3        0.01       -2.15      5.28 o 
   6   5   3      108.47       95.97     10.50 o 
   7   5   3       96.45       84.90     14.66 o 
   8   5   3        0.26       -0.57      6.01 o 
   9   5   3        3.86       -0.22      9.77 o 
  10   5   3      108.10       90.30     19.55 o 
  11   5   3       32.71       16.75      8.63 o 
  12   5   3      161.22      202.33     16.45 o 
  13   5   3       45.68       40.08     10.09 o 
  14   5   3       40.95       69.35     12.36 o 
 -11   6   3       22.22       24.63     15.64 o 
 -10   6   3       35.26       30.49     15.64 o 
  -9   6   3       36.51        1.95     12.51 o 
  -8   6   3       25.85       15.25     12.90 o 
  -7   6   3       61.87       45.35     14.07 o 
  -6   6   3      134.35      135.27     18.37 o 
  -5   6   3        4.71        7.82      9.77 o 
  -4   6   3      105.14       78.97     14.47 o 
  -3   6   3        2.72       -2.35      9.38 o 
  -2   6   3       91.03       90.10      8.44 o 
  -1   6   3      126.37      132.00      9.67 o 
   0   6   3       74.60       78.04      8.29 o 
   1   6   3      139.07      128.67      9.91 o 
   2   6   3       57.04       54.44     11.53 o 
   3   6   3        4.91       16.03     10.16 o 
   4   6   3        3.17        7.43      9.77 o 
   5   6   3        0.52       -8.99      8.99 o 
   6   6   3        0.21       -3.52     11.34 o 
   7   6   3        2.44      -10.16     10.16 o 
   8   6   3       37.33       21.50     13.68 o 
   9   6   3        2.58       22.28     14.07 o 
 -23   0   4       59.03       87.57     17.59 o 
 -22   0   4       62.12       54.73     14.86 o 
 -21   0   4       26.08       14.86     11.34 o 
 -20   0   4       45.16       55.52     13.29 o 
 -19   0   4      131.10      131.67     14.27 o 
 -18   0   4       58.90       45.02      6.46 o 
 -17   0   4       71.08       52.45      6.55 o 
 -16   0   4       43.43       33.43      6.13 o 
 -15   0   4        1.03        1.73      3.71 o 
 -14   0   4      404.69      374.32     15.06 o 
 -13   0   4       38.12       42.06      5.81 o 
 -12   0   4      485.08      507.10     16.86 o 
 -11   0   4     1518.73     1666.82     38.84 o 
 -10   0   4        1.17        4.25      3.28 o 
  -9   0   4     2235.52     2270.56     48.93 o 
  -8   0   4    18051.26    18681.85    357.72 o 
  -7   0   4     1315.79     1361.46     39.29 o 
  -6   0   4        1.56       18.35      3.04 o 
  -5   0   4      440.46      364.89     10.36 o 
  -4   0   4    22231.15    21134.39    409.28 o 
  -3   0   4    14118.29    13731.88    266.91 o 
  -2   0   4     9289.03     8450.23    276.99 o 
  -1   0   4     1237.46     1111.99     24.21 o 
   0   0   4     9661.84     9375.29    126.96 o 
   1   0   4    10280.68     9217.69    124.96 o 
   2   0   4     2194.38     2110.61     50.34 o 
   3   0   4     1644.09     1586.47     23.70 o 
   4   0   4     4701.37     4506.38     63.14 o 
   5   0   4      426.45      499.91      9.97 o 
   6   0   4     1131.50     1234.89     21.27 o 
   7   0   4       39.64       38.79      3.41 o 
   8   0   4      111.78      124.32      5.27 o 
   9   0   4      564.05      461.65     12.55 o 
  10   0   4        0.03        1.63      2.83 o 
  11   0   4     1231.14     1161.02     25.04 o 
  12   0   4      872.78      898.30     21.43 o 
  13   0   4      495.99      440.78     14.24 o 
  14   0   4     2004.26     1860.03     45.75 o 
  15   0   4      313.53      310.36     14.92 o 
  16   0   4      611.56      616.40     22.24 o 
  17   0   4        6.53        7.47      6.84 o 
  18   0   4      108.51      118.07     15.64 o 
  19   0   4        0.04       19.55     11.34 o 
  20   0   4        3.25        4.30     10.95 o 
  21   0   4      282.45      301.43     25.80 o 
 -22   1   4      270.84      317.08     18.20 o 
 -21   1   4      121.01      118.19     11.93 o 
 -20   1   4       12.09       -1.12      5.38 o 
 -19   1   4       30.66       39.42      5.88 o 
 -18   1   4       24.54       38.60      6.50 o 
 -17   1   4       35.28       26.81      4.58 o 
 -16   1   4      569.56      498.56     17.55 o 
 -15   1   4      975.92      868.67     19.00 o 
 -14   1   4        0.07       -2.43      2.43 o 
 -13   1   4      271.97      281.29      8.31 o 
 -12   1   4      658.97      699.87     14.69 o 
 -11   1   4       13.55       11.29      4.23 o 
 -10   1   4     1373.43     1526.12     34.03 o 
  -9   1   4      149.71      179.11      7.00 o 
  -8   1   4       67.51       68.31      5.14 o 
  -7   1   4      200.19      201.24      6.01 o 
  -6   1   4     1844.11     1924.71     43.28 o 
  -5   1   4     6409.54     6330.98     87.17 o 
  -4   1   4       10.70        4.48      1.16 o 
  -3   1   4     2775.80     2685.01     30.71 o 
  -2   1   4     5078.42     5176.99     57.96 o 
  -1   1   4    22842.23    21887.51    244.36 o 
   0   1   4    19619.40    19023.64    224.20 o 
   1   1   4     5762.04     5483.63     56.93 o 
   2   1   4      742.40      704.90      8.76 o 
   3   1   4      237.94      233.62      4.09 o 
   4   1   4       31.88       28.70      1.65 o 
   5   1   4       88.00       91.71      2.70 o 
   6   1   4     2672.52     2821.47     29.42 o 
   7   1   4     1035.86     1056.15     24.68 o 
   8   1   4      235.99      265.70      6.44 o 
   9   1   4      135.07      133.02      4.59 o 
  10   1   4        0.02       -1.85      2.76 o 
  11   1   4     1137.58     1115.94     18.37 o 
  12   1   4     1612.60     1569.67     24.35 o 
  13   1   4       17.28       14.81      3.24 o 
  14   1   4       86.73       83.74      5.68 o 
  15   1   4       32.62       22.31      4.23 o 
  16   1   4      148.38      134.99      8.91 o 
  17   1   4        7.66        9.08      5.54 o 
  18   1   4       10.54        8.37      5.32 o 
  19   1   4       20.26       26.29      6.38 o 
  20   1   4        0.23        2.79      7.40 o 
 -22   2   4        1.40       -3.52     12.51 o 
 -21   2   4        0.11        0.04      8.70 o 
 -20   2   4       37.71       41.28      8.16 o 
 -19   2   4      259.97      248.83     11.96 o 
 -18   2   4       42.93       36.66      8.09 o 
 -17   2   4       22.33       12.48      4.53 o 
 -16   2   4       24.53       39.33      5.33 o 
 -15   2   4      143.27      149.33     15.02 o 
 -14   2   4     1110.17     1080.11     22.26 o 
 -13   2   4     1447.74     1358.53     33.00 o 
 -12   2   4      155.31      146.50      6.06 o 
 -11   2   4       77.58       75.21      4.37 o 
 -10   2   4       52.35       53.22      4.46 o 
  -9   2   4      316.89      324.14      5.44 o 
  -8   2   4      575.33      599.90      9.70 o 
  -7   2   4        1.33        0.87      1.52 o 
  -6   2   4     1225.22     1243.98     17.09 o 
  -5   2   4      198.86      217.43      4.21 o 
  -4   2   4     1488.43     1471.40     19.73 o 
  -3   2   4     3706.68     3779.53     43.26 o 
  -2   2   4     2649.52     2829.35     33.00 o 
  -1   2   4     3937.52     4096.32     46.95 o 
   0   2   4      678.03      708.97     10.12 o 
   1   2   4        2.35        5.70      2.24 o 
   2   2   4      159.26      152.88      6.57 o 
   3   2   4      305.37      324.14      5.73 o 
   4   2   4     2953.41     3223.76     37.90 o 
   5   2   4        2.02        4.89      1.52 o 
   6   2   4       57.99       62.15      2.33 o 
   7   2   4      994.48     1020.38     13.81 o 
   8   2   4       64.62       55.17      2.50 o 
   9   2   4      897.50      903.40     14.43 o 
  10   2   4       10.53       11.75      2.11 o 
  11   2   4      161.59      174.04      5.48 o 
  12   2   4        9.80        4.50      2.23 o 
  13   2   4       90.70       83.36      6.26 o 
  14   2   4      195.62      196.33      9.19 o 
  15   2   4       13.79       14.51      4.53 o 
  16   2   4       31.81       35.52      9.41 o 
  17   2   4        2.29        0.35      4.63 o 
  18   2   4       81.60       86.96     10.93 o 
  19   2   4       37.67       40.76      7.15 o 
  20   2   4        1.25       10.56     12.90 o 
 -20   3   4       36.42       41.09     10.75 o 
 -19   3   4       63.93       60.40     11.47 o 
 -18   3   4      166.26      150.70     29.32 o 
 -17   3   4        2.52       -1.29      6.22 o 
 -16   3   4        0.21        2.95      5.90 o 
 -15   3   4       55.58       54.91      9.58 o 
 -14   3   4      196.54      187.34     27.56 o 
 -13   3   4      229.32      218.15     20.72 o 
 -12   3   4       24.30        8.60      8.21 o 
 -11   3   4      942.65      856.19     39.49 o 
 -10   3   4      855.47      792.07     36.75 o 
  -9   3   4        3.67        1.17      5.86 o 
  -8   3   4      285.86      277.97     19.16 o 
  -7   3   4      266.33      237.31     17.20 o 
  -6   3   4      906.64      936.34     37.53 o 
  -5   3   4      510.76      504.02      8.47 o 
  -4   3   4      454.46      405.66      7.70 o 
  -3   3   4      505.44      541.25     10.11 o 
  -2   3   4       52.81       63.10      3.29 o 
  -1   3   4      387.34      417.22      8.10 o 
   0   3   4      183.44      168.75      5.01 o 
   1   3   4     1366.14     1488.71     23.67 o 
   2   3   4      104.31      129.63      4.63 o 
   3   3   4      307.54      316.45      6.62 o 
   4   3   4      540.73      557.77     10.82 o 
   5   3   4      547.80      510.04      8.59 o 
   6   3   4      243.60      265.05      5.39 o 
   7   3   4       61.49       62.01      2.61 o 
   8   3   4      129.77      121.22      4.16 o 
   9   3   4       47.46       53.37      5.76 o 
  10   3   4      242.37      244.43      6.39 o 
  11   3   4       11.93       13.06      2.40 o 
  12   3   4        4.90       -0.98      2.41 o 
  13   3   4      156.96      146.39      6.94 o 
  14   3   4       33.57       29.96      7.52 o 
  15   3   4       14.02       16.22      7.19 o 
  16   3   4       75.63      106.23     12.99 o 
  17   3   4        1.03        2.54      8.02 o 
  18   3   4       45.83       74.76     12.98 o 
 -19   4   4      148.24      206.03     26.98 o 
 -18   4   4       85.58      134.05     20.53 o 
 -17   4   4       15.62        8.23      7.88 o 
 -16   4   4       58.98       68.21     11.75 o 
 -15   4   4        6.78       16.23      8.21 o 
 -14   4   4        3.66       -5.66      5.66 o 
 -13   4   4       47.95       37.96     15.05 o 
 -12   4   4      161.19      132.08     12.40 o 
 -11   4   4        1.80       -4.69      7.04 o 
 -10   4   4      257.56      238.87     21.11 o 
  -9   4   4        0.08       -6.26      6.26 o 
  -8   4   4      177.72      172.41     16.81 o 
  -7   4   4       26.15       10.95      8.21 o 
  -6   4   4       24.06       10.95      7.82 o 
  -5   4   4        0.12       -1.28      1.28 o 
  -4   4   4       10.30        7.74      1.96 o 
  -3   4   4       11.51       11.50      5.75 o 
  -2   4   4        0.64        1.26      2.44 o 
  -1   4   4       69.71       72.73      4.85 o 
   0   4   4       10.86       12.69      4.47 o 
   1   4   4        5.36        8.26      3.04 o 
   2   4   4       21.78       21.82      3.71 o 
   3   4   4       91.38       92.45      5.74 o 
   4   4   4      134.26      134.27      5.96 o 
   5   4   4       80.13       77.06      3.10 o 
   6   4   4        3.09        1.64      4.60 o 
   7   4   4       20.39       20.92      6.36 o 
   8   4   4       64.77       64.90      8.79 o 
   9   4   4      111.72       88.72     10.09 o 
  10   4   4       13.93        7.18      6.46 o 
  11   4   4       13.86        9.47      7.01 o 
  12   4   4       47.71       43.43      9.26 o 
  13   4   4       41.00       43.75      9.39 o 
  14   4   4        8.16        0.59      6.89 o 
  15   4   4       47.59       77.13     12.56 o 
  16   4   4       18.06       36.14     13.49 o 
  17   4   4       24.46       13.47      9.77 o 
 -16   5   4       26.36       18.77     14.07 o 
 -15   5   4       20.13       16.76     13.10 o 
 -14   5   4       71.48       69.99     11.89 o 
 -13   5   4       15.56       17.75      8.73 o 
 -12   5   4        1.74       -1.81      6.67 o 
 -11   5   4       65.68       50.25     10.02 o 
 -10   5   4       68.88       72.03     10.49 o 
  -9   5   4      154.29      148.69     12.68 o 
  -8   5   4        7.23       -2.69      5.51 o 
  -7   5   4      130.67      133.59     14.07 o 
  -6   5   4       67.77       59.47      8.56 o 
  -5   5   4       98.46       83.66     13.68 o 
  -4   5   4       81.28       84.95     16.42 o 
  -3   5   4       31.21       42.27      6.06 o 
  -2   5   4       46.28       38.04      5.63 o 
  -1   5   4        6.53        7.38      4.88 o 
   0   5   4      368.98      392.46     19.34 o 
   1   5   4      305.77      288.11     10.45 o 
   2   5   4      605.41      577.90     15.48 o 
   3   5   4      113.15      118.36      6.78 o 
   4   5   4        1.54       -0.01      3.38 o 
   5   5   4       85.90      103.73      9.91 o 
   6   5   4        0.09        0.92      5.34 o 
   7   5   4        9.01       18.94      7.17 o 
   8   5   4       80.86       89.85     19.94 o 
   9   5   4       72.77       67.60     10.64 o 
  10   5   4        2.54       -2.63      6.73 o 
  11   5   4        0.08       -3.13     14.07 o 
  12   5   4        0.14        8.51      8.07 o 
  13   5   4       10.60       29.09      9.53 o 
  14   5   4       48.49       17.20     13.29 o 
 -11   6   4        3.42        3.91     14.47 o 
 -10   6   4       12.44       -1.56     12.12 o 
  -9   6   4        3.64       -3.13     12.12 o 
  -8   6   4       74.98       82.10     17.20 o 
  -7   6   4       79.01       74.28     16.42 o 
  -6   6   4       29.94       21.50     12.12 o 
  -5   6   4       42.44       52.39     13.68 o 
  -4   6   4       22.39       24.24     11.34 o 
  -3   6   4      244.67      248.45     26.00 o 
  -2   6   4      364.05      368.61     15.64 o 
  -1   6   4       39.49       46.87     12.51 o 
   0   6   4       33.02       42.74      7.46 o 
   1   6   4       11.95       10.14      9.58 o 
   2   6   4      281.00      258.03     20.33 o 
   3   6   4       36.33       44.96     12.51 o 
   4   6   4        0.00        2.74      9.77 o 
   5   6   4        0.01       -5.86      9.77 o 
   6   6   4        0.08       -4.69     10.56 o 
   7   6   4       11.28        8.60     12.51 o 
   8   6   4       13.01       15.64     14.07 o 
   9   6   4       93.67      114.55     20.72 o 
 -22   1   5       14.61        8.46      8.17 o 
 -21   1   5        9.59        3.98      5.91 o 
 -20   1   5       63.30       70.78      7.07 o 
 -19   1   5        2.21        7.07      5.16 o 
 -18   1   5      164.36      137.37      9.26 o 
 -17   1   5        7.63       18.06      4.17 o 
 -16   1   5      132.19      134.53      7.10 o 
 -15   1   5      167.55      151.44      8.30 o 
 -14   1   5       61.02       56.00      4.16 o 
 -13   1   5      241.58      245.59     16.29 o 
 -12   1   5        7.62       10.70      3.06 o 
 -11   1   5      196.78      238.48      7.20 o 
 -10   1   5       70.18       89.43      4.77 o 
  -9   1   5     3440.56     3491.92     72.00 o 
  -8   1   5      993.21     1019.86     17.28 o 
  -7   1   5      952.04     1041.59     17.20 o 
  -6   1   5      160.24      154.73      4.49 o 
  -5   1   5       22.60       27.17      2.64 o 
  -4   1   5     4967.62     4963.45     61.32 o 
  -3   1   5     7087.00     6983.08     77.83 o 
  -2   1   5     1614.57     1582.38     18.85 o 
  -1   1   5     6865.21     6793.52     75.79 o 
   0   1   5    39632.44    38375.42    395.59 o 
   1   1   5    10521.23    10462.06    107.38 o 
   2   1   5      908.70      888.44     10.19 o 
   3   1   5       34.70       24.21      1.52 o 
   4   1   5     2741.14     2701.30     27.84 o 
   5   1   5     2319.50     2408.92     30.22 o 
   6   1   5      276.54      307.16      8.15 o 
   7   1   5      252.15      272.82      6.15 o 
   8   1   5     2041.95     1972.25     23.63 o 
   9   1   5      106.04      109.79      4.62 o 
  10   1   5       27.87       23.73      2.87 o 
  11   1   5     1007.94      978.25     19.07 o 
  12   1   5       68.41       77.90      4.70 o 
  13   1   5       23.97       28.65      4.06 o 
  14   1   5        8.82       -1.22      2.99 o 
  15   1   5      786.51      811.93     18.10 o 
  16   1   5      105.13       99.53      8.08 o 
  17   1   5      105.71      121.54      8.96 o 
  18   1   5       20.21       32.64      6.76 o 
  19   1   5       39.13       35.71      7.09 o 
  20   1   5        7.96        8.93     10.36 o 
 -22   2   5        4.50       12.12     12.90 o 
 -21   2   5       75.23       77.19     12.71 o 
 -20   2   5       23.40       11.49      5.93 o 
 -19   2   5       26.45       19.70      6.58 o 
 -18   2   5        3.47       12.87      4.94 o 
 -17   2   5       69.89       68.66      6.61 o 
 -16   2   5       41.80       43.52      7.49 o 
 -15   2   5       21.99       23.01      5.13 o 
 -14   2   5      405.12      380.78      9.04 o 
 -13   2   5      197.76      203.19      7.40 o 
 -12   2   5      705.76      670.24     18.77 o 
 -11   2   5        9.09        4.30      2.26 o 
 -10   2   5      141.35      125.57      7.94 o 
  -9   2   5      113.05      108.73      3.24 o 
  -8   2   5      475.65      502.99      8.14 o 
  -7   2   5       84.94       94.24      2.58 o 
  -6   2   5     1423.53     1463.05     38.04 o 
  -5   2   5      333.23      302.61      6.06 o 
  -4   2   5      631.26      635.26      9.51 o 
  -3   2   5     6735.85     7020.78     78.70 o 
  -2   2   5      262.42      283.32      6.38 o 
  -1   2   5      714.75      705.96     10.05 o 
   0   2   5      604.16      575.25      8.79 o 
   1   2   5      967.07     1060.95     15.16 o 
   2   2   5       20.30       33.32      4.37 o 
   3   2   5     1188.18     1230.20     15.06 o 
   4   2   5        8.76       15.32      1.69 o 
   5   2   5      416.78      409.56      7.59 o 
   6   2   5      124.30      103.37      3.23 o 
   7   2   5      207.68      227.37      4.95 o 
   8   2   5      237.64      274.23      5.75 o 
   9   2   5      999.38     1043.26     16.46 o 
  10   2   5       21.04       26.02      2.68 o 
  11   2   5        0.01       -0.42      2.00 o 
  12   2   5       86.32       89.99      4.94 o 
  13   2   5      108.67       99.28      9.40 o 
  14   2   5       21.93       19.79      6.78 o 
  15   2   5       60.56       47.05      5.93 o 
  16   2   5        9.80       13.81      4.77 o 
  17   2   5        6.40        6.82      5.95 o 
  18   2   5       35.52       35.02      6.69 o 
  19   2   5        0.56       -0.49      5.63 o 
 -21   3   5       41.31       79.36     19.16 o 
 -20   3   5       61.58       54.87     11.33 o 
 -19   3   5        7.00        2.62      7.88 o 
 -18   3   5       66.77       63.40     11.05 o 
 -17   3   5      107.71       91.74     13.49 o 
 -16   3   5       97.79      100.77     11.69 o 
 -15   3   5       15.83       36.75     12.51 o 
 -14   3   5        9.15        5.08      8.60 o 
 -13   3   5      256.16      225.97     20.72 o 
 -12   3   5     1406.58     1318.30     54.34 o 
 -11   3   5      432.70      430.05     26.19 o 
 -10   3   5      995.13      988.72     43.01 o 
  -9   3   5       24.42       46.52     10.16 o 
  -8   3   5      172.79      181.01     16.03 o 
  -7   3   5      570.01      579.00     28.54 o 
  -6   3   5      482.20      527.51     27.76 o 
  -5   3   5     1970.20     2025.69     29.67 o 
  -4   3   5      286.17      298.19      6.50 o 
  -3   3   5      241.52      245.68      6.95 o 
  -2   3   5       43.31       31.30      3.33 o 
  -1   3   5        0.36        2.05      1.71 o 
   0   3   5      305.68      347.37     11.74 o 
   1   3   5      604.45      573.12     13.71 o 
   2   3   5      364.38      385.94      7.50 o 
   3   3   5      645.65      700.99     11.39 o 
   4   3   5       91.24       89.75      4.55 o 
   5   3   5       13.66       14.70      2.95 o 
   6   3   5      106.48      107.31      4.30 o 
   7   3   5       51.24       53.75      2.77 o 
   8   3   5       20.71       20.23      2.21 o 
   9   3   5      169.42      161.94      5.45 o 
  10   3   5      114.04       98.90      7.17 o 
  11   3   5      173.82      147.84      7.00 o 
  12   3   5       51.65       44.72      4.31 o 
  13   3   5      103.80       91.64      5.94 o 
  14   3   5        0.42       -2.41      3.28 o 
  15   3   5       88.11       82.17     11.57 o 
  16   3   5      252.96      331.25     20.03 o 
  17   3   5       40.09       55.44     11.17 o 
  18   3   5        5.07        2.59      8.70 o 
 -19   4   5       80.63       67.47     12.98 o 
 -18   4   5       64.46       81.28     13.39 o 
 -17   4   5       12.77       21.00      8.79 o 
 -16   4   5       16.19        7.30      7.23 o 
 -15   4   5        0.44       -5.34      5.34 o 
 -14   4   5        0.17       -1.38      6.84 o 
 -13   4   5      701.32      706.36     27.48 o 
 -12   4   5        6.12        0.00      8.60 o 
 -11   4   5      135.35      144.26     17.59 o 
 -10   4   5       37.27       32.84     10.95 o 
  -9   4   5      170.75      188.05     18.37 o 
  -8   4   5       43.24       50.82     11.34 o 
  -7   4   5       14.21       15.25      8.21 o 
  -6   4   5      209.18      207.60     17.98 o 
  -5   4   5        0.77        1.19      1.58 o 
  -4   4   5        4.64        7.12      2.35 o 
  -3   4   5      280.17      280.14      8.36 o 
  -2   4   5      219.11      213.34      7.90 o 
  -1   4   5       38.39       43.85      4.69 o 
   0   4   5        0.82       -1.10      2.69 o 
   1   4   5      625.57      640.27     18.00 o 
   2   4   5     2609.89     2606.24     46.75 o 
   3   4   5     1313.97     1272.34     21.67 o 
   4   4   5      489.34      481.72     18.44 o 
   5   4   5       26.04       26.07      2.30 o 
   6   4   5       28.51       23.12      5.54 o 
   7   4   5      150.15      139.04     11.06 o 
   8   4   5      134.63      117.60     20.72 o 
   9   4   5      186.83      160.07     17.40 o 
  10   4   5      127.84      121.46     11.88 o 
  11   4   5      310.82      363.26     18.79 o 
  12   4   5       38.53       34.17      8.70 o 
  13   4   5       52.12       38.87     15.83 o 
  14   4   5       27.81       30.33      9.79 o 
  15   4   5       37.44       27.07      9.81 o 
  16   4   5        6.48        8.86      8.70 o 
 -16   5   5       49.50       77.02     18.37 o 
 -15   5   5       55.41       55.11     17.79 o 
 -14   5   5        4.49       -2.50     13.68 o 
 -13   5   5       10.27        0.97     11.14 o 
 -12   5   5        0.00        3.97     12.51 o 
 -11   5   5      443.60      437.20     37.92 o 
 -10   5   5        0.11        5.08      6.63 o 
  -9   5   5        0.29        0.00      5.81 o 
  -8   5   5        9.79       21.11     10.56 o 
  -7   5   5      130.67      109.47     16.03 o 
  -6   5   5      109.04       86.01     14.07 o 
  -5   5   5      278.81      290.34     10.38 o 
  -4   5   5        7.87       11.41      4.07 o 
  -3   5   5      353.23      364.63     20.53 o 
  -2   5   5       33.94       30.57      5.54 o 
  -1   5   5       56.06       47.74      6.29 o 
   0   5   5       43.42       45.62     10.66 o 
   1   5   5      109.79      121.02      9.63 o 
   2   5   5       92.15       95.64      9.27 o 
   3   5   5      116.31      120.74      7.19 o 
   4   5   5       19.20       26.12      5.42 o 
   5   5   5       62.15       59.34     15.64 o 
   6   5   5      343.96      341.25     18.77 o 
   7   5   5       97.58      109.57     11.33 o 
   8   5   5       53.16       66.50     10.64 o 
   9   5   5       11.11        2.86     11.14 o 
  10   5   5      140.99      128.24     17.20 o 
  11   5   5      393.34      462.78     25.02 o 
  12   5   5      138.71      134.62     39.29 o 
  13   5   5      103.47       99.89     13.67 o 
 -11   6   5       72.19       73.11     19.16 o 
 -10   6   5        1.29       -8.99     12.12 o 
  -9   6   5      101.73       97.74     18.77 o 
  -8   6   5        0.11        0.39     10.95 o 
  -7   6   5        4.20       -1.56     11.73 o 
  -6   6   5       11.71       20.72     12.12 o 
  -5   6   5        0.08       10.56     10.56 o 
  -4   6   5        2.34        1.95      9.77 o 
  -3   6   5      393.01      420.56     15.62 o 
  -2   6   5       41.58       55.95      9.58 o 
  -1   6   5        8.79        7.50      6.01 o 
   0   6   5       15.73       28.13      7.05 o 
   1   6   5      156.52      179.92     11.29 o 
   2   6   5       37.96       30.10     10.95 o 
   3   6   5       21.13       22.28     10.95 o 
   4   6   5        2.25        1.56     10.16 o 
   5   6   5       81.71       78.58     16.03 o 
   6   6   5        0.44        2.74     10.95 o 
   7   6   5       34.07       39.49     14.47 o 
   8   6   5        0.02        2.35     12.90 o 
   9   6   5        0.03       -3.91     12.51 o 
 -23   0   6       66.49       70.37     16.42 o 
 -22   0   6       15.67        8.99     11.34 o 
 -21   0   6       15.05        5.86     10.16 o 
 -20   0   6       70.17       62.11     10.06 o 
 -19   0   6      232.29      231.68     14.25 o 
 -18   0   6        0.26        2.38      5.06 o 
 -17   0   6      120.18      124.47     10.06 o 
 -16   0   6      614.85      604.48     21.41 o 
 -15   0   6       23.40       21.67      6.01 o 
 -14   0   6      260.92      260.20     12.83 o 
 -13   0   6        3.47       10.02      4.40 o 
 -12   0   6     2442.00     2665.52    110.84 o 
 -11   0   6       35.09       36.75      5.11 o 
 -10   0   6       22.02       29.08      4.56 o 
  -9   0   6     2522.66     2868.81    180.23 o 
  -8   0   6      314.30      358.83     11.89 o 
  -7   0   6        1.17        3.71      2.76 o 
  -6   0   6      518.21      548.14     14.64 o 
  -5   0   6     1481.41     1491.60     31.93 o 
  -4   0   6     1073.18     1109.79     24.33 o 
  -3   0   6    10201.69     9630.47    208.15 o 
  -2   0   6     2228.63     2362.43     38.67 o 
  -1   0   6     1699.46     1636.71     67.88 o 
   0   0   6     2735.22     2867.70     40.37 o 
   1   0   6     1739.91     1719.30     25.36 o 
   2   0   6     2315.08     2062.35     30.25 o 
   3   0   6      352.44      365.31      8.01 o 
   4   0   6     1852.80     1805.34     33.24 o 
   5   0   6     1773.27     1870.34     29.97 o 
   6   0   6      597.76      642.56     12.78 o 
   7   0   6      215.84      242.12     16.06 o 
   8   0   6      126.76      108.82      6.15 o 
   9   0   6       41.42       33.42      4.31 o 
  10   0   6      757.93      733.07     18.10 o 
  11   0   6      346.18      294.87     20.90 o 
  12   0   6     8487.17     8569.13    172.09 o 
  13   0   6     5277.68     5002.17    105.46 o 
  14   0   6       51.17       64.32     12.90 o 
  15   0   6      869.18      833.05     26.40 o 
  16   0   6       72.34       90.25      9.39 o 
  17   0   6       34.52       42.91      7.88 o 
  18   0   6      125.51      121.98     16.03 o 
  19   0   6        0.48       -0.78     10.16 o 
  20   0   6       57.17       70.37     15.64 o 
 -23   1   6       29.80       20.33     12.12 o 
 -22   1   6       92.75      103.08     12.01 o 
 -21   1   6      138.28      138.54      9.32 o 
 -20   1   6       42.95       40.78      7.19 o 
 -19   1   6        5.41       -1.78      4.50 o 
 -18   1   6       13.26        4.02      4.48 o 
 -17   1   6       58.69       57.47      6.09 o 
 -16   1   6      189.00      212.00      8.72 o 
 -15   1   6        8.90       10.87      4.90 o 
 -14   1   6        2.69       -0.26      3.04 o 
 -13   1   6      659.12      668.32     16.20 o 
 -12   1   6        7.50       11.23      4.49 o 
 -11   1   6      177.71      204.33      6.76 o 
 -10   1   6      212.84      229.79      8.55 o 
  -9   1   6      124.22      152.95      5.23 o 
  -8   1   6        2.06        0.09      1.86 o 
  -7   1   6      274.86      271.97     12.30 o 
  -6   1   6       32.80       36.05      2.14 o 
  -5   1   6     1672.83     1772.57     36.48 o 
  -4   1   6       78.40       75.21      2.71 o 
  -3   1   6     1905.23     1923.66     22.76 o 
  -2   1   6     4535.05     4754.94     53.68 o 
  -1   1   6     7836.98     7591.90     84.67 o 
   0   1   6     1033.92     1043.83     12.45 o 
   1   1   6       74.05       96.70      3.71 o 
   2   1   6       54.28       60.32      2.84 o 
   3   1   6      581.66      661.31      8.94 o 
   4   1   6     1445.42     1561.72     17.28 o 
   5   1   6     1415.44     1506.05     19.38 o 
   6   1   6       71.43       67.20      3.20 o 
   7   1   6      193.68      198.09      6.48 o 
   8   1   6        3.04        3.98      2.05 o 
   9   1   6      311.05      305.80      7.63 o 
  10   1   6      268.76      258.54      8.91 o 
  11   1   6       17.97       21.53      3.68 o 
  12   1   6      219.21      213.22      7.25 o 
  13   1   6      314.89      283.75     12.30 o 
  14   1   6      734.62      729.83     16.64 o 
  15   1   6      146.05      156.73      9.42 o 
  16   1   6       12.06        5.96      4.73 o 
  17   1   6       95.82      123.32      9.44 o 
  18   1   6       31.51       37.95     10.04 o 
  19   1   6       15.77       11.38      7.70 o 
  20   1   6       35.01       27.37     12.12 o 
 -22   2   6       18.05        2.35     13.29 o 
 -21   2   6       20.26       16.17     13.88 o 
 -20   2   6       12.52        8.41      5.63 o 
 -19   2   6       70.59       70.22      7.87 o 
 -18   2   6       10.87       13.32      5.00 o 
 -17   2   6      273.26      319.00     14.46 o 
 -16   2   6        0.62       10.80      4.97 o 
 -15   2   6       18.76       19.60      5.08 o 
 -14   2   6      225.70      215.87      6.68 o 
 -13   2   6        6.44        2.53      3.78 o 
 -12   2   6      326.37      315.91     10.40 o 
 -11   2   6        0.06        1.28      2.06 o 
 -10   2   6       16.46       22.29      2.21 o 
  -9   2   6      150.63      135.97      4.46 o 
  -8   2   6     1021.40      993.20     16.91 o 
  -7   2   6      139.19      158.39      4.50 o 
  -6   2   6      205.26      229.79      6.24 o 
  -5   2   6     1163.72     1107.95     13.47 o 
  -4   2   6      815.51      881.20     11.11 o 
  -3   2   6     1230.79     1371.85     16.25 o 
  -2   2   6      240.24      267.06      4.89 o 
  -1   2   6     1446.37     1526.27     19.26 o 
   0   2   6      235.95      261.57      5.40 o 
   1   2   6     1061.87     1118.23     13.77 o 
   2   2   6       45.05       45.89      2.18 o 
   3   2   6      292.29      325.94      5.79 o 
   4   2   6        7.19       11.75      1.70 o 
   5   2   6      176.72      174.17      4.02 o 
   6   2   6       36.16       44.49      2.34 o 
   7   2   6      412.49      380.22      8.42 o 
   8   2   6      261.21      267.40      7.43 o 
   9   2   6      195.88      211.64      5.97 o 
  10   2   6        0.52       -1.88      1.88 o 
  11   2   6       35.86       37.17      4.02 o 
  12   2   6       17.20       12.96      3.57 o 
  13   2   6        4.27        2.53      5.12 o 
  14   2   6       25.37       16.46      4.89 o 
  15   2   6       87.48       93.49      7.75 o 
  16   2   6        9.31        5.00      4.79 o 
  17   2   6       66.02       89.14     15.02 o 
  18   2   6       12.69       17.83      6.11 o 
  19   2   6      157.91      212.70     13.81 o 
 -21   3   6        1.38       20.33     14.07 o 
 -20   3   6       22.02       37.02     14.47 o 
 -19   3   6      168.18      170.90     16.03 o 
 -18   3   6      124.42      121.81     13.79 o 
 -17   3   6       27.50       21.89      8.02 o 
 -16   3   6       22.97        9.77      9.77 o 
 -15   3   6       71.27       77.02     14.86 o 
 -14   3   6      387.08      384.31     27.37 o 
 -13   3   6     1200.34     1273.73     54.34 o 
 -12   3   6      247.47      253.34     21.50 o 
 -11   3   6        8.04       22.68      8.99 o 
 -10   3   6     2133.74     2106.07     74.28 o 
  -9   3   6      524.92      470.32     26.19 o 
  -8   3   6       43.70       49.26     10.16 o 
  -7   3   6      132.24      129.01      5.53 o 
  -6   3   6      214.06      223.23      6.01 o 
  -5   3   6      113.72      103.63      3.59 o 
  -4   3   6       20.03       15.72      1.85 o 
  -3   3   6      102.34      103.89      3.73 o 
  -2   3   6        0.27       -0.27      1.73 o 
  -1   3   6      294.99      271.03      8.33 o 
   0   3   6      261.70      254.35      6.92 o 
   1   3   6      261.23      259.68      6.99 o 
   2   3   6      100.94      101.34      4.17 o 
   3   3   6      269.15      275.68      6.20 o 
   4   3   6       18.54       15.76      2.12 o 
   5   3   6       58.68       47.77      2.87 o 
   6   3   6      462.51      448.91     12.39 o 
   7   3   6      100.65       97.51      4.60 o 
   8   3   6       53.49       57.40      8.40 o 
   9   3   6       52.50       38.85      4.39 o 
  10   3   6      149.10      146.22      7.20 o 
  11   3   6       58.05       53.32      4.83 o 
  12   3   6       89.04       95.35      6.38 o 
  13   3   6        0.03       -3.35      3.35 o 
  14   3   6        0.85        6.44      5.85 o 
  15   3   6       79.20       74.66     13.29 o 
  16   3   6       36.26       14.86     12.71 o 
  17   3   6       24.83       36.64     13.49 o 
  18   3   6        0.15       -5.08     11.34 o 
 -19   4   6        5.49        0.29      8.60 o 
 -18   4   6        0.49        4.84      7.96 o 
 -17   4   6       23.47       14.47      8.17 o 
 -16   4   6        0.08        6.48      7.40 o 
 -15   4   6       43.09       75.84     11.19 o 
 -14   4   6       32.24       18.37     11.34 o 
 -13   4   6        0.97        4.69      8.99 o 
 -12   4   6       92.12       78.19     15.25 o 
 -11   4   6       14.40       25.41     10.16 o 
 -10   4   6      114.60       97.35     15.25 o 
  -9   4   6      139.83      131.75     16.03 o 
  -8   4   6      289.18      280.31     21.11 o 
  -7   4   6      554.40      518.80     28.54 o 
  -6   4   6        6.53        0.99      1.81 o 
  -5   4   6       55.28       54.99      3.44 o 
  -4   4   6      595.15      612.68     13.55 o 
  -3   4   6      124.37      129.04      5.76 o 
  -2   4   6       48.81       40.47      4.03 o 
  -1   4   6       27.82       29.78      3.88 o 
   0   4   6       57.42       65.58      5.11 o 
   1   4   6        1.18        3.23      3.31 o 
   2   4   6       46.26       38.18      3.67 o 
   3   4   6       15.09       12.44      2.79 o 
   4   4   6      211.51      201.58      8.39 o 
   5   4   6      123.58      130.66      5.18 o 
   6   4   6        4.45        4.34      3.03 o 
   7   4   6      252.09      232.79     24.04 o 
   8   4   6      481.15      479.69     20.32 o 
   9   4   6        1.50       -3.40      5.11 o 
  10   4   6      277.99      292.39     27.56 o 
  11   4   6       48.92       25.03      7.88 o 
  12   4   6        2.23        5.92      6.62 o 
  13   4   6       50.51       54.86     13.68 o 
  14   4   6       10.50        4.47      7.79 o 
  15   4   6       10.76        4.72      8.12 o 
  16   4   6       34.39       31.44     10.36 o 
 -16   5   6       11.89        4.69     11.34 o 
 -15   5   6        0.02        0.54      7.12 o 
 -14   5   6       19.12       17.58      8.45 o 
 -13   5   6        7.56       15.61     17.40 o 
 -12   5   6        4.24       -0.81      6.89 o 
 -11   5   6        0.68        0.78     10.95 o 
 -10   5   6        0.12       -6.65      8.60 o 
  -9   5   6       15.96        8.99      9.77 o 
  -8   5   6       26.80       12.51     10.16 o 
  -7   5   6        0.03        0.39      8.21 o 
  -6   5   6      281.86      255.29     20.72 o 
  -5   5   6        9.79        4.64      3.71 o 
  -4   5   6       34.05       32.10      5.03 o 
  -3   5   6       15.31        9.14      4.62 o 
  -2   5   6       54.88       64.76      8.41 o 
  -1   5   6        9.97       14.65      5.34 o 
   0   5   6       17.33       18.94      4.24 o 
   1   5   6        4.73        4.62      5.73 o 
   2   5   6       13.90       13.48      8.43 o 
   3   5   6        2.08        8.74      3.99 o 
   4   5   6       38.47       40.54      5.10 o 
   5   5   6       66.80       47.05     11.34 o 
   6   5   6       45.89       50.82      8.79 o 
   7   5   6      124.22      121.27     30.30 o 
   8   5   6       77.97       92.63     11.73 o 
   9   5   6       31.17       61.93     10.78 o 
  10   5   6      563.34      579.19     25.97 o 
  11   5   6       70.42       73.96     21.89 o 
  12   5   6        0.08        7.79      8.00 o 
  13   5   6       16.95       23.46     14.07 o 
 -11   6   6       27.05       17.20     14.86 o 
 -10   6   6       65.47       57.08     17.20 o 
  -9   6   6       12.55       32.84     14.47 o 
  -8   6   6        4.64        5.86     12.12 o 
  -7   6   6       21.19       29.32     14.47 o 
  -6   6   6        9.29        4.30     10.95 o 
  -5   6   6       26.54       14.07     11.34 o 
  -4   6   6        5.08        0.78      9.77 o 
  -3   6   6      203.98      208.17     11.50 o 
  -2   6   6       23.84       19.53      6.39 o 
  -1   6   6        2.81       13.07      6.29 o 
   0   6   6      148.17      136.43     11.92 o 
   1   6   6       56.37       59.55      8.99 o 
   2   6   6       62.30       78.19     13.29 o 
   3   6   6        4.01       10.16     10.16 o 
   4   6   6        5.15       -5.86      8.99 o 
   5   6   6       50.51       57.86     15.25 o 
   6   6   6        4.15       10.56     12.12 o 
   7   6   6       32.18       39.88     15.25 o 
   8   6   6        0.05        5.47     12.90 o 
 -23   1   7       35.59       48.28     10.46 o 
 -22   1   7        1.70        7.83      6.86 o 
 -21   1   7       17.29       17.20      6.45 o 
 -20   1   7       25.98       25.81      8.57 o 
 -19   1   7       20.79       13.66      5.02 o 
 -18   1   7       27.54       24.21      5.86 o 
 -17   1   7        9.82        7.13      3.79 o 
 -16   1   7        0.55        0.20      4.70 o 
 -15   1   7       67.85       71.64      6.24 o 
 -14   1   7       15.48       22.69      5.81 o 
 -13   1   7        0.01       -0.64      3.01 o 
 -12   1   7       58.24       62.85      4.72 o 
 -11   1   7      530.98      510.34     11.43 o 
 -10   1   7        2.35        4.07      2.19 o 
  -9   1   7      616.16      613.62     15.35 o 
  -8   1   7      284.52      312.73     13.66 o 
  -7   1   7     1487.40     1491.44     23.42 o 
  -6   1   7        2.10        0.52      2.02 o 
  -5   1   7       42.43       39.54      2.16 o 
  -4   1   7    12015.28    12341.98    136.46 o 
  -3   1   7        9.01        3.98      1.34 o 
  -2   1   7     1719.18     1643.70     19.98 o 
  -1   1   7      552.59      489.95      8.10 o 
   0   1   7      179.16      158.52      3.58 o 
   1   1   7        6.33        4.83      1.23 o 
   2   1   7      851.81      845.07     10.22 o 
   3   1   7        1.31        2.61      1.28 o 
   4   1   7     2284.28     2405.10     25.47 o 
   5   1   7      135.84      110.87      2.91 o 
   6   1   7       77.72       78.92      3.90 o 
   7   1   7      277.78      318.52      7.46 o 
   8   1   7        9.66        6.61      2.31 o 
   9   1   7      114.43      126.91      5.77 o 
  10   1   7       74.22       82.72      4.49 o 
  11   1   7       20.70       23.71      4.80 o 
  12   1   7        0.10       -0.24      2.82 o 
  13   1   7      146.22      148.08      7.10 o 
  14   1   7       14.02       14.24      5.53 o 
  15   1   7       94.22       86.41      7.75 o 
  16   1   7       30.35       28.32      6.15 o 
  17   1   7        0.40       -3.86      5.00 o 
  18   1   7       46.38       51.15      7.74 o 
  19   1   7        4.02       11.69      7.79 o 
 -22   2   7        3.06        5.34      8.96 o 
 -21   2   7        8.33       13.96      9.07 o 
 -20   2   7        7.07        3.47      5.38 o 
 -19   2   7        2.96        0.35      5.12 o 
 -18   2   7       12.13        3.85     11.92 o 
 -17   2   7       30.28       27.19      6.36 o 
 -16   2   7       73.30       64.25      9.77 o 
 -15   2   7        2.20        1.21      6.45 o 
 -14   2   7      732.98      724.71     15.10 o 
 -13   2   7       17.38       17.07      2.75 o 
 -12   2   7      133.46      127.09      4.39 o 
 -11   2   7      115.11      114.40      8.15 o 
 -10   2   7       29.19       44.17      3.50 o 
  -9   2   7      346.21      373.87      9.94 o 
  -8   2   7       49.99       57.77      5.08 o 
  -7   2   7      103.65      107.04      5.73 o 
  -6   2   7      258.27      265.46      5.52 o 
  -5   2   7     4163.90     4410.13     67.81 o 
  -4   2   7       79.87       79.99      2.74 o 
  -3   2   7      183.01      198.16      4.43 o 
  -2   2   7     1822.09     2103.53     25.61 o 
  -1   2   7     3350.55     3468.51     42.19 o 
   0   2   7     1336.86     1366.16     15.43 o 
   1   2   7       42.93       34.43      2.10 o 
   2   2   7      669.16      708.58      9.94 o 
   3   2   7      198.78      193.50      5.83 o 
   4   2   7      268.65      273.13      7.34 o 
   5   2   7       28.69       26.65      2.07 o 
   6   2   7      350.48      367.16      6.87 o 
   7   2   7      158.19      168.07      5.14 o 
   8   2   7      160.47      146.45      6.35 o 
   9   2   7       47.09       49.40      3.38 o 
  10   2   7       75.90       76.87      4.48 o 
  11   2   7       35.32       29.26      4.06 o 
  12   2   7       87.97       92.04      7.28 o 
  13   2   7       95.84       95.44     15.49 o 
  14   2   7       50.33       55.42      6.07 o 
  15   2   7       14.61       11.05      4.82 o 
  16   2   7       61.64       81.90      7.65 o 
  17   2   7        0.99        3.70      5.29 o 
  18   2   7       95.79      117.61      9.67 o 
 -21   3   7        8.39        0.39     12.90 o 
 -20   3   7       26.79       26.26     12.12 o 
 -19   3   7        6.89        6.33     13.10 o 
 -18   3   7       56.12       72.69     11.73 o 
 -17   3   7       21.86       47.31     14.07 o 
 -16   3   7        0.51       -0.78      8.60 o 
 -15   3   7       28.15       11.73      9.38 o 
 -14   3   7       51.98       63.73     13.68 o 
 -13   3   7      372.39      348.34     25.41 o 
 -12   3   7      711.44      734.21     37.14 o 
 -11   3   7      336.53      322.54     22.68 o 
 -10   3   7      174.68      166.94     16.81 o 
  -9   3   7       53.80       70.76     12.12 o 
  -8   3   7       62.87       59.13      6.46 o 
  -7   3   7      232.35      242.77      5.63 o 
  -6   3   7        0.00        0.24      1.31 o 
  -5   3   7      122.11      130.50      3.92 o 
  -4   3   7      308.86      279.35      6.12 o 
  -3   3   7      724.62      772.08     13.64 o 
  -2   3   7      134.53      156.10      5.41 o 
  -1   3   7      296.25      316.07      8.14 o 
   0   3   7      145.75      182.68      6.27 o 
   1   3   7        4.17        4.22      2.00 o 
   2   3   7        0.81        2.93      3.67 o 
   3   3   7      148.49      152.69      4.65 o 
   4   3   7      379.42      388.97      7.94 o 
   5   3   7       72.39       81.97      4.27 o 
   6   3   7       77.36       83.24      4.68 o 
   7   3   7      118.71      129.97      5.44 o 
   8   3   7       22.36       23.85      3.20 o 
   9   3   7       18.91       15.34      3.94 o 
  10   3   7        0.20       -3.07      3.07 o 
  11   3   7       11.43       12.21      3.80 o 
  12   3   7       27.51       29.00      4.47 o 
  13   3   7      107.74      118.70      7.31 o 
  14   3   7       80.34       89.56     13.37 o 
  15   3   7       13.71       18.32      8.83 o 
  16   3   7       90.50      101.13     13.41 o 
  17   3   7       30.71       15.32     16.42 o 
 -19   4   7       10.94       18.39      9.97 o 
 -18   4   7       11.40       13.59     10.56 o 
 -17   4   7        0.32        1.72      6.73 o 
 -16   4   7       17.63       23.67     11.92 o 
 -15   4   7       21.61       31.67     12.90 o 
 -14   4   7        0.76       -5.86      7.82 o 
 -13   4   7       43.92       23.85     11.34 o 
 -12   4   7        0.92       -7.43      7.43 o 
 -11   4   7      202.08      205.64     20.33 o 
 -10   4   7       26.35       27.37     10.95 o 
  -9   4   7      106.51      102.04     14.86 o 
  -8   4   7       41.67       33.23     10.16 o 
  -7   4   7       15.34       25.41      9.38 o 
  -6   4   7       82.79       71.00      3.22 o 
  -5   4   7      301.03      299.65      8.22 o 
  -4   4   7       68.09       61.40      4.21 o 
  -3   4   7      124.87      120.71      5.80 o 
  -2   4   7        2.41        2.01      3.03 o 
  -1   4   7       62.64       59.22      4.88 o 
   0   4   7      172.15      173.36      7.67 o 
   1   4   7       88.75      101.19      6.23 o 
   2   4   7      185.35      187.24      6.69 o 
   3   4   7      200.24      192.10      7.30 o 
   4   4   7      189.14      183.58      6.48 o 
   5   4   7       12.54       10.79      3.50 o 
   6   4   7       27.52       34.19      4.64 o 
   7   4   7       29.17       24.76      4.20 o 
   8   4   7        5.68        9.52      6.34 o 
   9   4   7       79.12       61.96      9.51 o 
  10   4   7        2.17       16.00     10.16 o 
  11   4   7       57.47       75.06     10.77 o 
  12   4   7       79.18       95.91     12.44 o 
  13   4   7       55.36       42.74      9.79 o 
  14   4   7       12.50       12.74     12.51 o 
  15   4   7        3.00       -2.45      7.29 o 
 -16   5   7       18.84        7.82     11.73 o 
 -15   5   7        8.13        6.21      8.00 o 
 -14   5   7       18.04       14.05      8.28 o 
 -13   5   7       41.89       41.04      9.66 o 
 -12   5   7       39.66       64.51     17.20 o 
 -11   5   7      123.71      126.28     19.16 o 
 -10   5   7        1.78       11.73     10.95 o 
  -9   5   7       12.14        7.43      9.38 o 
  -8   5   7       70.66       68.42     14.47 o 
  -7   5   7      115.28      118.46     16.42 o 
  -6   5   7       45.58       36.45      4.05 o 
  -5   5   7       69.79       56.77      5.56 o 
  -4   5   7        3.77        5.35      3.97 o 
  -3   5   7       62.01       76.13      7.09 o 
  -2   5   7      124.77      128.92     19.35 o 
  -1   5   7       27.02       32.12      6.18 o 
   0   5   7        0.97        1.31      4.83 o 
   1   5   7       45.35       51.24      5.49 o 
   2   5   7        9.32       12.50      4.42 o 
   3   5   7      103.37      109.74     11.67 o 
   4   5   7      177.51      189.00     13.86 o 
   5   5   7        0.68        3.15      4.00 o 
   6   5   7        0.10       -5.17      5.17 o 
   7   5   7        1.99       -1.37      8.80 o 
   8   5   7        0.00       -1.88      7.17 o 
   9   5   7      273.17      289.97     29.71 o 
  10   5   7      148.66      191.50     22.68 o 
  11   5   7       93.82      130.66     20.33 o 
  12   5   7       62.82       61.38     11.47 o 
 -11   6   7        2.76       -1.17     14.07 o 
 -10   6   7       27.73       13.68     13.29 o 
  -9   6   7       20.31       22.28     13.68 o 
  -8   6   7       18.94       20.72     12.90 o 
  -7   6   7      109.60       98.52     18.37 o 
  -6   6   7       25.71       17.20     11.34 o 
  -5   6   7      123.98      151.30     19.16 o 
  -4   6   7       11.21       -0.39     10.56 o 
  -3   6   7       31.21       47.16      7.22 o 
  -2   6   7        3.59        0.22      5.73 o 
  -1   6   7        0.37       -5.45      5.45 o 
   0   6   7        1.86        0.56      5.79 o 
   1   6   7        6.37        2.57      7.43 o 
   2   6   7       33.56       53.56     12.51 o 
   3   6   7       10.35       10.56     10.16 o 
   4   6   7        9.97        0.78     10.56 o 
   5   6   7        2.04        8.60     10.95 o 
   6   6   7       50.75       76.63     16.81 o 
   7   6   7        2.63        6.65     12.12 o 
   8   6   7        0.04       -7.82     12.51 o 
 -23   0   8       15.82       20.33     13.29 o 
 -22   0   8       56.79       55.33     10.58 o 
 -21   0   8       44.68       35.52      9.58 o 
 -20   0   8        0.87       -8.21      8.21 o 
 -19   0   8      110.27       78.19     13.29 o 
 -18   0   8      160.10      169.67     16.81 o 
 -17   0   8      485.55      445.30     25.80 o 
 -16   0   8     1064.48      883.17     38.31 o 
 -15   0   8      366.75      270.03     17.79 o 
 -14   0   8       98.46       85.81      7.88 o 
 -13   0   8      320.04      342.45     13.96 o 
 -12   0   8      463.87      478.58     16.31 o 
 -11   0   8      435.90      522.63     19.16 o 
 -10   0   8     1065.03     1206.87     29.71 o 
  -9   0   8     2062.89     2254.76     48.92 o 
  -8   0   8      922.66     1053.58     25.42 o 
  -7   0   8       79.77       56.94      6.84 o 
  -6   0   8     1905.40     2025.42     42.99 o 
  -5   0   8      958.71      994.03     22.94 o 
  -4   0   8      137.85      137.34      5.11 o 
  -3   0   8       27.91       34.83      2.71 o 
  -2   0   8      119.71       90.20      3.51 o 
  -1   0   8     3818.15     3577.69     50.34 o 
   0   0   8    13567.07    13741.16    185.95 o 
   1   0   8     3754.09     3943.88     55.66 o 
   2   0   8      205.37      209.88      7.90 o 
   3   0   8     5136.51     5709.63     80.00 o 
   4   0   8     1838.20     2030.83     31.27 o 
   5   0   8     1036.32     1020.91     18.02 o 
   6   0   8     1221.91     1268.70     25.12 o 
   7   0   8        1.36       -0.79      2.59 o 
   8   0   8      770.15      703.38     20.54 o 
   9   0   8       27.37       28.62      4.90 o 
  10   0   8       90.12       83.24      7.57 o 
  11   0   8      986.06      931.78     37.34 o 
  12   0   8        0.90        6.23      4.78 o 
  13   0   8      756.11      721.48     23.63 o 
  14   0   8        7.83       10.96      7.62 o 
  15   0   8      313.37      296.57     15.34 o 
  16   0   8        4.37       -4.78      4.78 o 
  17   0   8       83.77       85.62     14.86 o 
  18   0   8       10.12       15.25     11.34 o 
  19   0   8       37.34       47.31     14.86 o 
 -23   1   8      224.85      275.23     22.85 o 
 -22   1   8        4.45        5.17      7.70 o 
 -21   1   8        0.50        2.65      5.48 o 
 -20   1   8       51.54       48.96      6.74 o 
 -19   1   8       20.90       23.02      7.36 o 
 -18   1   8      110.86      100.80      8.50 o 
 -17   1   8      189.59      155.92     13.49 o 
 -16   1   8      624.54      544.84     22.68 o 
 -15   1   8       35.38       37.35      7.51 o 
 -14   1   8      249.54      278.44     10.15 o 
 -13   1   8      310.58      329.74     15.99 o 
 -12   1   8       30.47       31.94      3.83 o 
 -11   1   8        0.49       -0.78      2.40 o 
 -10   1   8        9.22        9.79      2.47 o 
  -9   1   8      121.55      127.00      4.94 o 
  -8   1   8      855.91      906.71     20.00 o 
  -7   1   8       26.07       27.49      2.21 o 
  -6   1   8      412.61      401.73      7.40 o 
  -5   1   8       31.29       21.19      1.85 o 
  -4   1   8       95.89      109.36      3.21 o 
  -3   1   8       16.41       20.02      2.47 o 
  -2   1   8     5825.41     5940.52     62.02 o 
  -1   1   8     3170.55     3512.28     37.68 o 
   0   1   8      255.59      292.52      5.14 o 
   1   1   8      359.94      410.15      6.03 o 
   2   1   8      181.51      195.11      4.06 o 
   3   1   8     4876.19     4865.31     51.93 o 
   4   1   8     1976.75     2073.56     34.31 o 
   5   1   8       66.81       79.49      3.62 o 
   6   1   8        9.83        2.98      1.88 o 
   7   1   8       47.88       40.76      3.10 o 
   8   1   8      270.18      254.67      7.02 o 
   9   1   8       72.69       71.47      5.52 o 
  10   1   8      160.05      156.34      6.21 o 
  11   1   8        3.31        2.96      2.70 o 
  12   1   8       16.07        6.30      4.51 o 
  13   1   8       26.39       23.38      4.29 o 
  14   1   8        3.42        6.42      3.61 o 
  15   1   8       23.93       28.62      6.10 o 
  16   1   8        3.16        7.35      5.06 o 
  17   1   8        3.77        6.26      5.44 o 
  18   1   8        1.08       -1.01      5.76 o 
  19   1   8       75.41       84.45     14.47 o 
 -22   2   8       12.23        8.38      9.66 o 
 -21   2   8      117.51      110.59     11.05 o 
 -20   2   8       25.42       29.69      6.56 o 
 -19   2   8       73.16       65.69      8.64 o 
 -18   2   8       61.21       46.60      7.82 o 
 -17   2   8       20.31       19.76      5.91 o 
 -16   2   8       60.16       53.15      6.28 o 
 -15   2   8      113.09      109.03     11.19 o 
 -14   2   8      491.01      466.88     13.20 o 
 -13   2   8        1.60       -1.71      3.71 o 
 -12   2   8        9.31        7.60      3.27 o 
 -11   2   8      119.43      109.40      4.85 o 
 -10   2   8     2323.68     2279.85     34.00 o 
  -9   2   8      669.88      687.34     12.24 o 
  -8   2   8     2116.28     2169.24     32.20 o 
  -7   2   8     1311.55     1224.72     19.38 o 
  -6   2   8      349.96      369.14      7.62 o 
  -5   2   8      547.17      613.68      9.17 o 
  -4   2   8     1773.44     2026.59     24.78 o 
  -3   2   8      755.86      759.09     11.13 o 
  -2   2   8      107.42      104.44      4.48 o 
  -1   2   8        3.99        8.08      1.77 o 
   0   2   8     1529.98     1593.76     18.88 o 
   1   2   8       23.45       23.00      1.88 o 
   2   2   8       10.92        9.61      1.89 o 
   3   2   8      395.72      391.82      7.27 o 
   4   2   8       57.36       70.91      3.24 o 
   5   2   8       16.33       23.20      2.31 o 
   6   2   8       35.26       34.72      2.74 o 
   7   2   8        2.08        0.72      1.81 o 
   8   2   8       76.27       72.62      3.82 o 
   9   2   8       13.60       20.57      2.72 o 
  10   2   8      209.50      210.78      7.34 o 
  11   2   8        5.12        5.26      2.73 o 
  12   2   8      231.61      230.93     10.24 o 
  13   2   8        0.12        0.56      3.57 o 
  14   2   8        6.23        5.31      4.32 o 
  15   2   8       27.38       39.20      6.06 o 
  16   2   8        0.08        6.48      5.07 o 
  17   2   8        5.04        2.95      5.49 o 
  18   2   8        0.01       -5.07      5.57 o 
 -21   3   8        9.21       45.35     17.59 o 
 -20   3   8       44.73       42.27     15.64 o 
 -19   3   8       56.49       86.66     12.58 o 
 -18   3   8       74.34       85.62     17.59 o 
 -17   3   8        7.10       -2.74      8.99 o 
 -16   3   8      312.82      292.04     25.80 o 
 -15   3   8      260.88      254.51     23.46 o 
 -14   3   8      337.37      338.57     25.80 o 
 -13   3   8      188.67      209.55     21.11 o 
 -12   3   8      147.60      102.43     15.25 o 
 -11   3   8      575.15      609.50     32.45 o 
 -10   3   8      138.22      140.18      5.58 o 
  -9   3   8      456.01      447.85      8.54 o 
  -8   3   8      191.69      188.31      9.93 o 
  -7   3   8      101.90      107.89      5.26 o 
  -6   3   8       38.19       40.06      2.36 o 
  -5   3   8      381.91      366.08      7.21 o 
  -4   3   8       51.89       53.64      2.92 o 
  -3   3   8       28.46       28.33      2.83 o 
  -2   3   8      412.08      436.76     10.51 o 
  -1   3   8      190.19      211.83      7.00 o 
   0   3   8       30.49       30.22      3.33 o 
   1   3   8      723.41      674.56     12.05 o 
   2   3   8      831.78      864.95     14.50 o 
   3   3   8       69.77       72.50      3.86 o 
   4   3   8       63.94       69.22      4.63 o 
   5   3   8       58.47       63.22      4.20 o 
   6   3   8      405.74      384.33     11.52 o 
   7   3   8       29.69       25.30      4.43 o 
   8   3   8       26.31       25.98      9.26 o 
   9   3   8      345.51      321.65     11.06 o 
  10   3   8      221.83      201.90      9.45 o 
  11   3   8      167.12      163.10      8.33 o 
  12   3   8        6.14        6.42      3.78 o 
  13   3   8        1.09       -3.43      3.82 o 
  14   3   8        1.32        3.91      4.42 o 
  15   3   8       30.77       46.88     18.96 o 
  16   3   8       12.33       31.28      9.95 o 
  17   3   8        6.34       11.34     12.90 o 
 -19   4   8        0.73       -6.67      7.73 o 
 -18   4   8       10.54        2.57      9.97 o 
 -17   4   8        9.89       18.37     12.51 o 
 -16   4   8       23.29       26.19     12.90 o 
 -15   4   8        0.76       -7.82      7.82 o 
 -14   4   8        6.71       -4.30      8.21 o 
 -13   4   8        0.09       -2.35      8.21 o 
 -12   4   8        1.26       -5.47      5.47 o 
 -11   4   8       21.78       26.58     10.56 o 
 -10   4   8        4.38        6.65      9.38 o 
  -9   4   8       80.57      107.90     15.25 o 
  -8   4   8        7.74        0.39      7.43 o 
  -7   4   8        0.05       -0.42      3.37 o 
  -6   4   8       11.62       14.64      2.71 o 
  -5   4   8     1209.91     1147.65     22.36 o 
  -4   4   8       62.61       53.09      4.13 o 
  -3   4   8       10.32       10.77      3.37 o 
  -2   4   8        4.79        3.43      2.83 o 
  -1   4   8      433.74      447.01     12.45 o 
   0   4   8      576.80      556.67     14.60 o 
   1   4   8     1119.85     1123.11     20.19 o 
   2   4   8       51.91       57.03      4.81 o 
   3   4   8      191.18      186.99      8.45 o 
   4   4   8       83.76       80.78      6.14 o 
   5   4   8       27.96       31.19      8.46 o 
   6   4   8       12.93       11.64      4.02 o 
   7   4   8      316.97      293.06     12.03 o 
   8   4   8      271.34      283.85     10.41 o 
   9   4   8        3.95        1.94      4.52 o 
  10   4   8       36.83       25.02     11.14 o 
  11   4   8       14.71        9.59      7.01 o 
  12   4   8       78.45       80.97     11.88 o 
  13   4   8        0.04       -1.22      7.01 o 
  14   4   8        2.89        4.08      8.15 o 
  15   4   8       36.19       33.56     12.32 o 
 -16   5   8       31.57       25.41     14.07 o 
 -15   5   8       33.06       23.85     13.88 o 
 -14   5   8      136.41      146.22     21.89 o 
 -13   5   8       41.86       68.03     16.42 o 
 -12   5   8        2.85        0.00     10.95 o 
 -11   5   8       16.06       28.54     12.51 o 
 -10   5   8        2.61       -0.39     10.16 o 
  -9   5   8       13.15        4.30      9.38 o 
  -8   5   8       25.68       30.49     12.12 o 
  -7   5   8      188.48      133.32     17.20 o 
  -6   5   8      257.76      242.74     30.89 o 
  -5   5   8      118.44      129.72      8.05 o 
  -4   5   8       39.46       35.82      5.62 o 
  -3   5   8       69.64       69.76      7.14 o 
  -2   5   8        6.26        2.83      4.89 o 
  -1   5   8        6.25        3.52      4.98 o 
   0   5   8       41.14       36.15      6.49 o 
   1   5   8       27.17       38.12      9.72 o 
   2   5   8       94.93       90.44      7.01 o 
   3   5   8       83.36       98.56      7.31 o 
   4   5   8       35.83       33.38      8.17 o 
   5   5   8       29.20       29.16      5.25 o 
   6   5   8        5.81        0.41      5.91 o 
   7   5   8        4.98       13.17      7.12 o 
   8   5   8       45.97       51.25     16.42 o 
   9   5   8        6.94        1.46      7.45 o 
  10   5   8      176.11      182.71     32.45 o 
  11   5   8        0.08       -6.04      7.45 o 
  12   5   8        2.74      -10.95     10.95 o 
 -11   6   8       68.16       75.06     19.94 o 
 -10   6   8       47.17       68.42     18.37 o 
  -9   6   8       12.78        9.38     12.12 o 
  -8   6   8      119.13      121.20     19.55 o 
  -7   6   8        0.03       10.95     11.73 o 
  -6   6   8       21.10       21.89     12.12 o 
  -5   6   8       54.42       61.77     14.86 o 
  -4   6   8       32.74       34.01     12.90 o 
  -3   6   8       13.45        7.94      5.79 o 
  -2   6   8        5.51        2.62      5.91 o 
  -1   6   8       13.76       20.23      6.85 o 
   0   6   8       13.92        7.75      6.73 o 
   1   6   8        9.30       11.36      6.77 o 
   2   6   8        0.64       14.86     10.16 o 
   3   6   8       19.20        5.08     10.56 o 
   4   6   8       21.60       31.28     12.90 o 
   5   6   8        0.12        2.74     11.34 o 
   6   6   8       94.00       97.35     17.98 o 
   7   6   8       31.73       41.05     16.03 o 
 -23   1   9        0.01        6.40      8.83 o 
 -22   1   9       20.87       30.29      9.29 o 
 -21   1   9        0.54        0.92      4.85 o 
 -20   1   9       37.60       39.09     10.96 o 
 -19   1   9       63.55       58.46      7.59 o 
 -18   1   9       57.15       37.53     11.34 o 
 -17   1   9       21.85       20.55      5.90 o 
 -16   1   9       80.41       68.49      8.07 o 
 -15   1   9       18.66       19.27      7.77 o 
 -14   1   9       11.99        7.75      3.75 o 
 -13   1   9      129.19      141.02      7.25 o 
 -12   1   9       97.23      101.72      5.72 o 
 -11   1   9      276.12      279.81     15.05 o 
 -10   1   9      382.58      426.26     11.42 o 
  -9   1   9      162.59      170.62      5.90 o 
  -8   1   9     1703.37     1835.65     25.37 o 
  -7   1   9     1546.66     1628.72     22.68 o 
  -6   1   9      561.32      574.73     10.79 o 
  -5   1   9      190.04      191.72      6.39 o 
  -4   1   9     2787.38     2862.47     33.77 o 
  -3   1   9     1447.87     1431.44     18.08 o 
  -2   1   9        6.65        7.63      1.45 o 
  -1   1   9      982.18     1025.07     12.75 o 
   0   1   9      200.35      209.72      4.59 o 
   1   1   9       36.75       33.39      1.92 o 
   2   1   9       22.02       25.00      1.88 o 
   3   1   9      135.65      146.45      4.24 o 
   4   1   9     1149.86     1292.87     16.33 o 
   5   1   9        0.29        3.45      1.88 o 
   6   1   9       15.18        9.92      2.26 o 
   7   1   9     2165.00     2175.84     30.84 o 
   8   1   9      312.84      305.75      8.52 o 
   9   1   9      365.29      351.12     10.68 o 
  10   1   9       50.66       43.84      3.85 o 
  11   1   9      489.12      456.40     15.74 o 
  12   1   9      378.81      354.82     11.07 o 
  13   1   9        0.00        1.49      3.47 o 
  14   1   9      191.11      197.31     10.53 o 
  15   1   9       15.51       22.57     11.49 o 
  16   1   9      112.65      127.97      9.45 o 
  17   1   9       32.19       41.94      7.41 o 
  18   1   9       83.63       96.63     11.37 o 
 -22   2   9      156.98      139.62     15.34 o 
 -21   2   9        4.10       10.73      6.61 o 
 -20   2   9       32.20       39.10      7.98 o 
 -19   2   9        0.23        2.58      6.00 o 
 -18   2   9        1.28       -5.13      5.13 o 
 -17   2   9        1.13        9.09      5.32 o 
 -16   2   9        0.07        5.65      6.62 o 
 -15   2   9      227.31      231.37     15.30 o 
 -14   2   9       39.02       36.79      4.04 o 
 -13   2   9     1680.38     1675.41     31.70 o 
 -12   2   9        6.67       14.01      2.90 o 
 -11   2   9     2162.92     2046.30     36.78 o 
 -10   2   9     1517.99     1509.65     23.93 o 
  -9   2   9     1330.68     1268.84     20.40 o 
  -8   2   9      322.36      321.67      8.69 o 
  -7   2   9     1295.56     1268.67     20.28 o 
  -6   2   9      213.31      212.53      5.76 o 
  -5   2   9      151.72      128.26      3.92 o 
  -4   2   9      350.71      438.69      8.07 o 
  -3   2   9      538.39      620.67      9.60 o 
  -2   2   9      125.70      122.85      3.82 o 
  -1   2   9     2165.94     2341.94     26.61 o 
   0   2   9     4172.31     4242.08     49.42 o 
   1   2   9     1969.00     1942.02     24.57 o 
   2   2   9       38.73       43.54      2.68 o 
   3   2   9      450.44      427.21      8.85 o 
   4   2   9     1577.92     1520.19     24.99 o 
   5   2   9        0.02        1.59      2.73 o 
   6   2   9      334.88      354.20      7.94 o 
   7   2   9        0.05        1.52      1.90 o 
   8   2   9      295.72      272.09      7.37 o 
   9   2   9      296.84      289.19      7.78 o 
  10   2   9       86.05       84.69      5.13 o 
  11   2   9        6.22        0.86      2.63 o 
  12   2   9       34.78       46.02      7.31 o 
  13   2   9       15.29       17.51      4.82 o 
  14   2   9        1.37        0.58      4.20 o 
  15   2   9      141.48      148.06     12.37 o 
  16   2   9      260.74      292.87     14.73 o 
  17   2   9       35.15       54.17      7.52 o 
  18   2   9        6.58       10.61      7.30 o 
 -21   3   9       39.37       40.27     16.03 o 
 -20   3   9       28.17       47.43     10.90 o 
 -19   3   9       27.10       32.45     14.07 o 
 -18   3   9       53.25       46.52     15.25 o 
 -17   3   9       19.54       25.41     11.34 o 
 -16   3   9       29.14       42.22     13.29 o 
 -15   3   9       61.33       77.41     15.64 o 
 -14   3   9      176.79      162.64     19.16 o 
 -13   3   9     2606.52     2533.86     55.61 o 
 -12   3   9     2262.41     2275.45     50.35 o 
 -11   3   9     1037.02     1005.20     16.39 o 
 -10   3   9      248.91      236.68      5.87 o 
  -9   3   9      302.55      294.66      7.41 o 
  -8   3   9     1369.70     1361.52     25.48 o 
  -7   3   9        0.10        2.52      1.92 o 
  -6   3   9       10.82       16.55      2.04 o 
  -5   3   9        0.01        0.68      1.79 o 
  -4   3   9       20.98       25.48      3.37 o 
  -3   3   9      200.35      202.72      6.66 o 
  -2   3   9        3.81        2.60      2.31 o 
  -1   3   9      538.79      550.50     11.90 o 
   0   3   9        3.25        5.74      2.27 o 
   1   3   9      183.48      172.59      5.63 o 
   2   3   9      909.98      885.11     21.46 o 
   3   3   9     1208.37     1173.07     20.50 o 
   4   3   9       53.70       42.92      3.73 o 
   5   3   9      149.28      148.76      6.14 o 
   6   3   9      313.51      296.16      8.51 o 
   7   3   9        1.03       -2.51      2.51 o 
   8   3   9      245.94      217.81      9.27 o 
   9   3   9     1251.86     1153.87     25.83 o 
  10   3   9       18.12       14.80      4.10 o 
  11   3   9        9.40       14.33      4.18 o 
  12   3   9        2.68        0.02      3.93 o 
  13   3   9        0.42        9.11      5.87 o 
  14   3   9       71.60       70.08      7.03 o 
  15   3   9        8.34       13.61      8.28 o 
  16   3   9       36.74       26.75     11.92 o 
 -19   4   9       21.21        7.63     11.53 o 
 -18   4   9        3.83        2.35     12.12 o 
 -17   4   9       87.01      135.66     21.50 o 
 -16   4   9       42.22       51.61     15.64 o 
 -15   4   9      196.15      180.62     22.28 o 
 -14   4   9       99.41      100.08     17.59 o 
 -13   4   9        7.13        3.52      9.38 o 
 -12   4   9       93.31       96.57     16.03 o 
 -11   4   9       12.70       11.73      8.99 o 
 -10   4   9      139.23      127.84     17.20 o 
  -9   4   9      188.06      199.78     19.16 o 
  -8   4   9      219.27      199.39     18.77 o 
  -7   4   9       30.34       28.15      9.77 o 
  -6   4   9       44.74       58.07      3.98 o 
  -5   4   9      633.26      670.80     15.02 o 
  -4   4   9        4.52        9.60      2.94 o 
  -3   4   9      229.97      235.26     12.23 o 
  -2   4   9        1.68        1.87      2.84 o 
  -1   4   9       84.41       82.78      6.29 o 
   0   4   9      541.96      511.05     11.95 o 
   1   4   9     2740.39     2680.49     41.55 o 
   2   4   9      688.15      690.41     17.55 o 
   3   4   9       31.24       29.78      4.64 o 
   4   4   9      210.75      202.33     14.70 o 
   5   4   9       72.50       69.34      6.05 o 
   6   4   9        1.32        2.98      3.80 o 
   7   4   9       42.26       54.65      5.90 o 
   8   4   9        6.11       10.92      4.35 o 
   9   4   9       59.90       67.00      6.17 o 
  10   4   9       12.68        8.21      6.63 o 
  11   4   9      234.45      261.14     17.55 o 
  12   4   9        0.16        1.29      7.05 o 
  13   4   9        4.84        2.77      7.45 o 
  14   4   9        0.28        7.45      8.41 o 
 -16   5   9       84.22       93.05     19.16 o 
 -15   5   9       50.49       39.10     14.47 o 
 -14   5   9      126.74      162.25     22.68 o 
 -13   5   9      192.09      209.16     24.24 o 
 -12   5   9       53.88       59.82     16.42 o 
 -11   5   9       15.96        2.35      9.77 o 
 -10   5   9       94.53       79.75     16.42 o 
  -9   5   9        4.06        3.52     10.56 o 
  -8   5   9      200.33      183.36     19.94 o 
  -7   5   9        0.01        0.00      8.60 o 
  -6   5   9       15.14       14.47      4.55 o 
  -5   5   9        6.33        6.31      4.38 o 
  -4   5   9        3.32       -1.15      4.12 o 
  -3   5   9       44.30       41.16      6.28 o 
  -2   5   9      131.46      125.75      9.11 o 
  -1   5   9       92.69      118.37      9.07 o 
   0   5   9       41.55       41.45      6.77 o 
   1   5   9       46.01       40.02      5.93 o 
   2   5   9       93.55      129.47      8.07 o 
   3   5   9      343.54      368.50     13.04 o 
   4   5   9        0.08        1.44      4.21 o 
   5   5   9      142.16      142.62     16.02 o 
   6   5   9        0.01       -1.57      5.90 o 
   7   5   9       10.82        9.03      7.05 o 
   8   5   9       65.39       83.86     26.98 o 
   9   5   9      126.88      119.00     14.86 o 
  10   5   9       12.36       18.16      9.18 o 
  11   5   9        9.51       -1.19      9.38 o 
 -11   6   9       50.69       73.11     20.33 o 
 -10   6   9        2.20        2.74     13.68 o 
  -9   6   9       46.66       25.41     15.25 o 
  -8   6   9       38.87       30.89     14.86 o 
  -7   6   9       82.54       96.57     17.98 o 
  -6   6   9      168.07      182.18     21.50 o 
  -5   6   9      167.99      151.69     19.16 o 
  -4   6   9      134.42      132.14     17.98 o 
  -3   6   9       10.56       13.76      6.65 o 
  -2   6   9        5.53        0.13      6.11 o 
  -1   6   9        3.02        8.99      6.48 o 
   0   6   9        4.72       11.53      6.91 o 
   1   6   9      145.30      140.54     11.06 o 
   2   6   9      165.55      208.38     19.16 o 
   3   6   9       38.91       52.78     13.68 o 
   4   6   9       62.13       72.72     15.64 o 
   5   6   9        2.22       14.07     11.34 o 
   6   6   9       47.12       63.73     16.81 o 
 -23   0  10      264.60      244.00     17.98 o 
 -22   0  10      106.18       84.06     15.64 o 
 -19   0  10        3.71       -0.39      8.21 o 
 -18   0  10      358.58      355.38     24.24 o 
 -17   0  10        0.74       -3.91      6.26 o 
 -16   0  10      233.12      236.14     18.77 o 
 -15   0  10        9.40        7.55      4.68 o 
 -14   0  10       24.21        9.58      7.04 o 
 -13   0  10       86.43       89.27      7.73 o 
 -12   0  10       30.38       30.83     12.71 o 
 -11   0  10      942.16     1062.33     27.35 o 
 -10   0  10        0.97        2.54      3.32 o 
  -9   0  10     2674.11     2780.14     59.29 o 
  -8   0  10      146.83      160.49      8.00 o 
  -7   0  10      280.44      287.64     10.49 o 
  -6   0  10      273.46      313.24     19.55 o 
  -5   0  10      291.37      311.11      8.82 o 
  -4   0  10      304.23      333.34      8.73 o 
  -3   0  10      352.44      342.79      8.80 o 
  -2   0  10        0.38        3.38      1.74 o 
  -1   0  10      178.31      179.75      5.32 o 
   0   0  10     1265.58     1282.26     26.61 o 
   1   0  10      480.66      441.11      9.47 o 
   2   0  10      286.70      258.15      7.06 o 
   3   0  10        6.88       13.29      2.50 o 
   4   0  10     6403.66     6423.50    104.43 o 
   5   0  10     3110.89     3253.11     85.89 o 
   6   0  10      446.49      446.93     12.43 o 
   7   0  10      315.80      309.32     10.55 o 
   8   0  10        0.18        1.11      3.38 o 
   9   0  10       20.63       29.24     10.75 o 
  10   0  10     1503.90     1447.22     40.27 o 
  11   0  10      248.07      254.10     18.57 o 
  12   0  10     1171.63     1144.57     50.63 o 
  13   0  10        2.11        1.26      4.95 o 
  14   0  10        0.46       -2.19      5.06 o 
  15   0  10       71.36       73.10     12.32 o 
  16   0  10      187.69      238.87     20.72 o 
  17   0  10       71.13       78.19     15.25 o 
  18   0  10        6.38        7.82     10.95 o 
 -23   1  10        5.08        2.72     12.32 o 
 -22   1  10        5.31        5.07      6.81 o 
 -21   1  10       36.39       23.86      7.24 o 
 -20   1  10       73.49       81.56     10.54 o 
 -19   1  10        0.06       -7.04      7.82 o 
 -18   1  10        2.32       -7.04      7.04 o 
 -17   1  10       27.27       17.10      6.01 o 
 -16   1  10      201.63      207.56     12.47 o 
 -15   1  10      162.91      166.51      8.43 o 
 -14   1  10        2.03        4.14      3.46 o 
 -13   1  10      138.23      122.81      6.64 o 
 -12   1  10      220.01      216.06      8.33 o 
 -11   1  10      294.79      306.01      9.65 o 
 -10   1  10      868.10      903.64     19.14 o 
  -9   1  10     1914.36     2069.16     28.62 o 
  -8   1  10       24.73       21.70      2.33 o 
  -7   1  10       69.14       71.11      3.26 o 
  -6   1  10      552.44      591.10     13.88 o 
  -5   1  10       62.97       76.10      3.15 o 
  -4   1  10      543.34      585.63      9.00 o 
  -3   1  10     2196.48     2279.65     25.60 o 
  -2   1  10     3003.49     3127.26     34.18 o 
  -1   1  10       74.72       60.69      2.81 o 
   0   1  10     1492.68     1497.81     22.39 o 
   1   1  10      420.07      414.70      6.46 o 
   2   1  10      187.15      204.55      4.40 o 
   3   1  10      491.44      508.30      8.86 o 
   4   1  10      147.79      147.22      5.69 o 
   5   1  10       34.37       27.46      2.77 o 
   6   1  10       29.83       24.43      2.93 o 
   7   1  10      102.57       98.37      5.11 o 
   8   1  10      335.35      335.27      8.55 o 
   9   1  10      685.78      698.38     13.73 o 
  10   1  10      133.63      123.11      5.75 o 
  11   1  10       36.68       41.02      4.50 o 
  12   1  10     1211.54     1213.80     23.69 o 
  13   1  10      747.32      762.15     17.60 o 
  14   1  10       76.43       70.71      7.53 o 
  15   1  10       27.14       29.31      6.32 o 
  16   1  10        3.31        2.52      5.39 o 
  17   1  10       89.54       80.16      9.02 o 
  18   1  10      105.99      103.99     15.25 o 
 -22   2  10        2.15        1.20      8.83 o 
 -21   2  10       10.94       11.11      7.61 o 
 -20   2  10        4.63       -2.93      6.45 o 
 -19   2  10       35.39       31.82      7.42 o 
 -18   2  10        8.44       16.59      5.39 o 
 -17   2  10       78.20       78.97     11.24 o 
 -16   2  10       90.28       88.41     11.32 o 
 -15   2  10      447.62      466.41     29.32 o 
 -14   2  10      472.62      444.82     21.70 o 
 -13   2  10      483.12      492.53     12.90 o 
 -12   2  10     2826.09     2657.20     64.99 o 
 -11   2  10       11.68       13.36      2.93 o 
 -10   2  10      171.94      160.63     12.61 o 
  -9   2  10      652.58      641.69     13.23 o 
  -8   2  10      200.94      219.17      6.06 o 
  -7   2  10       42.94       56.43      4.19 o 
  -6   2  10      273.06      261.99      6.71 o 
  -5   2  10      208.99      222.91      5.44 o 
  -4   2  10      597.61      682.86     11.41 o 
  -3   2  10      173.31      183.62      5.26 o 
  -2   2  10     1871.74     1886.71     26.22 o 
  -1   2  10     5361.94     5281.72     66.86 o 
   0   2  10     4020.77     4139.74     61.58 o 
   1   2  10      621.13      662.13     11.83 o 
   2   2  10       13.40       10.10      2.30 o 
   3   2  10        0.00        1.42      2.14 o 
   4   2  10        0.14       -1.00      2.14 o 
   5   2  10      216.66      207.68      6.08 o 
   6   2  10      364.49      358.45      8.28 o 
   7   2  10      711.08      693.42     12.85 o 
   8   2  10      979.36      938.55     16.26 o 
   9   2  10       63.21       50.35      4.28 o 
  10   2  10      279.63      239.29     11.12 o 
  11   2  10       13.47        8.18      4.80 o 
  12   2  10        0.46       -3.55      3.56 o 
  13   2  10        3.80        7.40      4.54 o 
  14   2  10        5.25        6.65      4.83 o 
  15   2  10      289.58      290.59     13.02 o 
  16   2  10       51.59       89.33      8.43 o 
  17   2  10       49.13       75.06      8.58 o 
 -21   3  10       61.33       58.64     17.59 o 
 -20   3  10        7.26        8.60     12.12 o 
 -19   3  10        6.31        3.91     11.34 o 
 -18   3  10      166.48      150.91     21.50 o 
 -17   3  10        6.96       18.37     10.95 o 
 -16   3  10       56.08       59.43     14.47 o 
 -15   3  10      226.28      198.44      9.48 o 
 -14   3  10       15.83       19.16     10.95 o 
 -13   3  10      378.48      362.42     26.98 o 
 -12   3  10       33.81       36.12      4.58 o 
 -11   3  10        0.85       -1.56      2.12 o 
 -10   3  10      241.15      235.93     22.81 o 
  -9   3  10      141.78      155.77     12.02 o 
  -8   3  10       33.72       32.42      3.06 o 
  -7   3  10      694.63      615.38     12.79 o 
  -6   3  10      105.41      114.75      4.79 o 
  -5   3  10       93.79      101.39      4.20 o 
  -4   3  10       27.71       34.99      3.22 o 
  -3   3  10        0.91        3.38      2.27 o 
  -2   3  10      116.12      108.44      5.07 o 
  -1   3  10      467.36      461.50      9.58 o 
   0   3  10        2.99        2.62      2.41 o 
   1   3  10        0.03        0.40      2.23 o 
   2   3  10     1740.31     1684.11     27.69 o 
   3   3  10      192.93      165.76      6.37 o 
   4   3  10       10.28        8.00      2.98 o 
   5   3  10      204.78      199.72      7.13 o 
   6   3  10      234.80      215.64      7.63 o 
   7   3  10        4.64        4.36      3.41 o 
   8   3  10      429.69      466.13     14.12 o 
   9   3  10        0.67       -0.74      3.32 o 
  10   3  10       37.54       26.93      4.79 o 
  11   3  10       38.12       37.25      5.39 o 
  12   3  10       78.22       71.89      6.91 o 
  13   3  10       72.46       98.61      7.94 o 
  14   3  10        4.93       -4.25      5.08 o 
  15   3  10        0.03        7.56      9.77 o 
  16   3  10       14.83        5.47     12.12 o 
 -19   4  10        1.62        8.21     12.90 o 
 -18   4  10        1.93       -2.74     11.73 o 
 -17   4  10        3.84       -0.39     10.16 o 
 -16   4  10       39.56       50.04     16.03 o 
 -15   4  10       47.95       40.66     14.47 o 
 -14   4  10       16.45       33.62     12.90 o 
 -13   4  10      275.29      232.23     23.07 o 
 -12   4  10       30.73       17.20     10.16 o 
 -11   4  10      105.04       95.00     15.64 o 
 -10   4  10        1.33       -0.39      8.99 o 
  -9   4  10       42.80       40.27     12.12 o 
  -8   4  10        0.32       -6.26      6.26 o 
  -7   4  10      302.70      260.77     20.72 o 
  -6   4  10      150.71      142.50      6.96 o 
  -5   4  10      170.90      164.36      6.83 o 
  -4   4  10      114.91      134.49      5.71 o 
  -3   4  10       84.82       83.80      6.30 o 
  -2   4  10       26.20       27.93      4.11 o 
  -1   4  10        9.86       13.77      4.17 o 
   0   4  10       94.40       88.61      6.31 o 
   1   4  10        3.82        7.17      3.73 o 
   2   4  10       86.26       90.25      6.57 o 
   3   4  10       72.16       71.69      6.10 o 
   4   4  10      204.45      207.09     13.76 o 
   5   4  10       40.84       44.35      5.63 o 
   6   4  10        1.95       -2.86      3.78 o 
   7   4  10      106.01      113.50      7.73 o 
   8   4  10       26.69       27.22      6.05 o 
   9   4  10       30.72       26.00      5.29 o 
  10   4  10       76.27       75.43     10.92 o 
  11   4  10      113.08      135.98     16.03 o 
  12   4  10        0.02       -0.59      7.19 o 
  13   4  10       27.32        4.17     11.14 o 
  14   4  10        4.73       21.58      9.63 o 
 -15   5  10        0.00       23.46     13.29 o 
 -14   5  10        0.73        9.38     10.95 o 
 -13   5  10       44.68       24.63     14.86 o 
 -12   5  10        5.47      -10.56     10.95 o 
 -11   5  10        4.84       -1.17     10.16 o 
 -10   5  10        5.14       -5.47      9.38 o 
  -9   5  10        1.72        7.82     10.16 o 
  -8   5  10        0.07        4.30      9.38 o 
  -7   5  10       14.22        8.99     10.16 o 
  -6   5  10       16.58       13.88      6.06 o 
  -5   5  10      163.68      158.54     16.42 o 
  -4   5  10       53.11       47.11      6.51 o 
  -3   5  10       46.43       33.69      6.15 o 
  -2   5  10       51.99       60.25      7.42 o 
  -1   5  10      152.30      160.45     10.41 o 
   0   5  10        2.75        3.48      5.23 o 
   1   5  10        0.91       -1.25      5.05 o 
   2   5  10       61.73       56.67      7.74 o 
   3   5  10      250.57      272.64     11.85 o 
   4   5  10       83.47       98.28     11.85 o 
   5   5  10        3.77        2.79      4.80 o 
   6   5  10      186.34      184.89     16.42 o 
   7   5  10       44.21       66.51     10.85 o 
   8   5  10       52.00       70.80     11.29 o 
   9   5  10       15.61       15.32     13.10 o 
  10   5  10        0.90       -1.52      7.85 o 
  11   5  10        3.00       11.34     12.90 o 
 -10   6  10       29.87       35.58     16.42 o 
  -9   6  10       73.63       96.57     19.55 o 
  -8   6  10        1.25       -4.69     10.56 o 
  -7   6  10        0.96       10.95     12.12 o 
  -6   6  10        0.24        0.00     10.95 o 
  -5   6  10        7.65       23.85     11.73 o 
  -4   6  10       25.27       22.08      6.84 o 
  -3   6  10       64.16       69.55      8.53 o 
  -2   6  10       78.75       73.50      9.10 o 
  -1   6  10       54.21       73.92      9.39 o 
   0   6  10       38.14       43.71      8.63 o 
   1   6  10        3.83        3.07      6.84 o 
   2   6  10       38.86       30.49     11.73 o 
   3   6  10        2.15       -8.21      9.38 o 
   4   6  10       18.04       18.37     12.51 o 
   5   6  10       67.27       70.76     16.42 o 
   6   6  10       16.01       19.94     13.68 o 
 -23   1  11       12.35       12.58      8.64 o 
 -22   1  11        4.68        8.09      8.35 o 
 -21   1  11        9.78        0.64      6.00 o 
 -20   1  11       13.80       21.89     11.34 o 
 -19   1  11       43.84       41.05     12.90 o 
 -18   1  11        9.38        4.30      8.21 o 
 -17   1  11       72.44       76.73      8.92 o 
 -16   1  11      500.62      489.10     19.09 o 
 -15   1  11      575.50      591.12     20.76 o 
 -14   1  11        2.61        2.47      3.37 o 
 -13   1  11       19.67       20.31      3.97 o 
 -12   1  11     1093.32     1138.98     23.88 o 
 -11   1  11      107.64      106.85      6.94 o 
 -10   1  11       10.21       15.74      3.25 o 
  -9   1  11      453.96      472.94     12.08 o 
  -8   1  11      128.92      145.42      5.50 o 
  -7   1  11      693.91      775.55     12.74 o 
  -6   1  11      554.62      577.73     11.39 o 
  -5   1  11     1198.11     1273.69     18.65 o 
  -4   1  11      108.83       97.11      3.75 o 
  -3   1  11      878.92      928.44     12.13 o 
  -2   1  11        0.77       -0.33      1.36 o 
  -1   1  11      260.18      273.94      5.84 o 
   0   1  11      919.82      930.14     11.57 o 
   1   1  11       43.08       52.57      2.65 o 
   2   1  11      161.47      161.86      4.69 o 
   3   1  11       31.17       26.55      2.58 o 
   4   1  11      406.87      415.92      8.81 o 
   5   1  11      504.67      529.18     10.50 o 
   6   1  11        0.80       -0.80      2.05 o 
   7   1  11        2.19        1.68      2.25 o 
   8   1  11       51.29       50.39      7.31 o 
   9   1  11        0.43       -2.35      2.35 o 
  10   1  11       98.69      111.18      6.17 o 
  11   1  11       53.71       65.46      7.00 o 
  12   1  11      813.52      863.66     18.95 o 
  13   1  11      694.79      736.10     19.43 o 
  14   1  11      164.55      195.63     12.02 o 
  15   1  11        3.49        3.06      5.01 o 
  16   1  11       15.82        6.19      5.57 o 
  17   1  11      133.84      147.60     13.41 o 
 -22   2  11       69.74       89.53     20.33 o 
 -21   2  11       42.20       46.11      9.47 o 
 -20   2  11       18.25       11.82      7.14 o 
 -19   2  11       69.99       78.32      8.41 o 
 -18   2  11       17.86       14.58     12.32 o 
 -17   2  11       35.01       43.60      9.26 o 
 -16   2  11      246.15      279.53     23.85 o 
 -15   2  11       45.94       32.84     10.95 o 
 -14   2  11      115.73      109.58      8.68 o 
 -13   2  11     1136.76     1165.66     24.18 o 
 -12   2  11       82.51       99.88      5.85 o 
 -11   2  11      162.55      163.27      6.99 o 
 -10   2  11      241.36      258.85      8.48 o 
  -9   2  11        0.01        1.02      2.52 o 
  -8   2  11      211.11      223.07      7.60 o 
  -7   2  11       48.96       40.20      4.44 o 
  -6   2  11      311.67      331.53      9.39 o 
  -5   2  11      242.73      283.58     10.38 o 
  -4   2  11      141.83      144.36      6.04 o 
  -3   2  11       41.12       44.40      3.34 o 
  -2   2  11      434.21      422.08      8.66 o 
  -1   2  11      145.68      173.00      5.41 o 
   0   2  11      211.27      230.32      6.48 o 
   1   2  11     1141.03     1140.94     17.86 o 
   2   2  11       67.17       74.09      4.27 o 
   3   2  11      357.44      356.19      9.17 o 
   4   2  11       20.37       18.13      2.98 o 
   5   2  11       10.20        8.88      2.48 o 
   6   2  11      425.12      414.62      9.34 o 
   7   2  11      133.86      124.03      5.28 o 
   8   2  11        0.28        1.21      2.51 o 
   9   2  11      170.40      181.71      7.22 o 
  10   2  11      230.18      227.31      8.30 o 
  11   2  11       42.45       49.65      7.93 o 
  12   2  11       25.09       23.56      6.57 o 
  13   2  11      166.89      188.84     10.24 o 
  14   2  11       20.48       26.26      7.76 o 
  15   2  11       12.09       13.93      8.08 o 
  16   2  11       65.55       83.17     11.36 o 
  17   2  11       12.67       16.17      8.07 o 
 -21   3  11        7.46       -0.39     11.73 o 
 -20   3  11        1.59       10.56     12.12 o 
 -19   3  11       94.52      128.62     21.50 o 
 -18   3  11        9.42        2.74     11.73 o 
 -17   3  11        0.01        0.78      9.38 o 
 -16   3  11       29.04       33.13      5.63 o 
 -15   3  11      142.21      155.60     19.94 o 
 -14   3  11       19.90       11.34     10.56 o 
 -13   3  11      347.88      289.15     16.86 o 
 -12   3  11        8.97        2.42      7.43 o 
 -11   3  11       26.79       36.98      4.47 o 
 -10   3  11       18.16       22.78      3.11 o 
  -9   3  11      245.29      247.82      7.61 o 
  -8   3  11        4.42        4.30      2.43 o 
  -7   3  11      127.81      138.38      5.80 o 
  -6   3  11      153.64      148.68      5.09 o 
  -5   3  11       23.28       30.89      2.85 o 
  -4   3  11      157.12      158.14      5.29 o 
  -3   3  11      122.18      122.37      4.77 o 
  -2   3  11        7.22        9.48      2.75 o 
  -1   3  11        3.13        2.83      2.38 o 
   0   3  11      403.43      392.33      9.28 o 
   1   3  11       73.13       75.38      4.36 o 
   2   3  11      583.86      560.88     15.07 o 
   3   3  11      336.77      327.70     10.04 o 
   4   3  11      697.58      648.62     14.10 o 
   5   3  11      409.16      398.94     10.66 o 
   6   3  11        0.07       -0.39      4.52 o 
   7   3  11      932.41      901.14     21.74 o 
   8   3  11        0.18       -0.82      3.67 o 
   9   3  11       22.85       29.71      4.99 o 
  10   3  11        7.36        9.13      4.39 o 
  11   3  11       56.24       58.97      6.54 o 
  12   3  11       78.87       89.33      7.58 o 
  13   3  11        0.04        0.24      4.56 o 
  14   3  11       52.68       48.00      6.83 o 
  15   3  11       12.63        6.26      8.02 o 
 -19   4  11        2.64       11.73     14.07 o 
 -18   4  11        1.02       -9.77      9.77 o 
 -17   4  11        0.12       -9.38      9.38 o 
 -16   4  11       35.31       41.05     15.25 o 
 -15   4  11      165.54      171.24     22.68 o 
 -14   4  11        6.67       20.72     10.95 o 
 -13   4  11      343.11      344.04     27.37 o 
 -12   4  11       39.09       37.14     11.34 o 
 -11   4  11       20.33        8.60      9.38 o 
 -10   4  11       12.06       31.67     11.34 o 
  -9   4  11        2.09        8.21      8.60 o 
  -8   4  11       49.72       57.08     12.51 o 
  -7   4  11       23.16       37.92     11.34 o 
  -6   4  11       43.00       36.64      3.76 o 
  -5   4  11       10.04       13.86      3.27 o 
  -4   4  11        6.94        4.61      3.13 o 
  -3   4  11        7.73       14.82      3.66 o 
  -2   4  11      179.60      174.05      7.97 o 
  -1   4  11       19.01       16.56      4.03 o 
   0   4  11       23.75       25.47      6.34 o 
   1   4  11      117.85      119.22     13.54 o 
   2   4  11      282.49      283.27     10.75 o 
   3   4  11        5.89       -3.71      3.71 o 
   4   4  11       55.73       67.99      6.38 o 
   5   4  11      338.78      315.87     13.73 o 
   6   4  11      116.37      111.94      7.78 o 
   7   4  11        0.23        2.59      4.27 o 
   8   4  11        1.69        5.30      4.40 o 
   9   4  11        7.59        0.63      4.35 o 
  10   4  11       11.37       10.37      7.45 o 
  11   4  11       12.99       -2.30      7.01 o 
  12   4  11        0.13       -3.39      7.17 o 
  13   4  11        0.75        8.45      8.35 o 
 -15   5  11        0.74       -8.99      8.99 o 
 -14   5  11        6.84       -3.13     10.16 o 
 -13   5  11       27.11        8.21     12.90 o 
 -12   5  11        5.80       -3.91     11.34 o 
 -11   5  11       25.05       29.71     13.68 o 
 -10   5  11       20.08       21.11     12.90 o 
  -9   5  11       23.63       25.02     12.51 o 
  -8   5  11        1.72        1.56     10.16 o 
  -7   5  11       13.89       18.37     10.95 o 
  -6   5  11        5.03       -5.90      9.19 o 
  -5   5  11       32.23       43.03      6.13 o 
  -4   5  11       87.56       80.08     20.33 o 
  -3   5  11       11.28        5.58      5.06 o 
  -2   5  11        0.52        2.59      5.06 o 
  -1   5  11        5.91       15.55      6.06 o 
   0   5  11      114.70      100.99      9.26 o 
   1   5  11      252.33      254.08     13.41 o 
   2   5  11        3.75       -0.11      4.50 o 
   3   5  11       12.28       18.97      5.13 o 
   4   5  11       57.58       60.24      6.95 o 
   5   5  11        2.20        6.99      5.54 o 
   6   5  11        9.50       16.43      7.79 o 
   7   5  11        6.04        4.69      7.33 o 
   8   5  11       69.95       69.71     17.98 o 
   9   5  11       21.93       31.14     12.32 o 
  10   5  11       86.55       85.62     18.37 o 
 -10   6  11       34.37       26.98     15.64 o 
  -9   6  11        1.50        5.47     13.68 o 
  -8   6  11       46.88       46.91     16.03 o 
  -7   6  11       18.34       30.89     14.86 o 
  -6   6  11      170.11      197.82     22.68 o 
  -5   6  11        0.22        7.43     10.95 o 
  -4   6  11        2.10       -5.91      5.91 o 
  -3   6  11        0.20        5.21      6.36 o 
  -2   6  11       16.22       16.95      6.94 o 
  -1   6  11       28.90       45.18      8.63 o 
   0   6  11       21.32        5.94      7.17 o 
   1   6  11       79.36       71.62      9.81 o 
   2   6  11        6.19       12.12     10.95 o 
   3   6  11       38.89       28.54     12.90 o 
   4   6  11       81.62       69.98     16.03 o 
   5   6  11        4.71        3.52     12.90 o 
 -23   0  12      426.70      466.41     32.45 o 
 -19   0  12       21.89       37.53     11.34 o 
 -18   0  12       45.22       33.23     10.95 o 
 -17   0  12      665.24      558.67     30.49 o 
 -16   0  12      157.49      128.62     14.47 o 
 -15   0  12        0.49       -1.56      5.47 o 
 -14   0  12       46.68       57.47      9.77 o 
 -13   0  12      236.38      221.82     13.49 o 
 -12   0  12      184.17      185.13     15.05 o 
 -11   0  12       39.32       49.46      6.26 o 
 -10   0  12      442.70      437.62     14.92 o 
  -9   0  12     1232.49     1218.46     45.74 o 
  -8   0  12      595.25      709.97     30.30 o 
  -7   0  12     1092.04     1208.01     29.02 o 
  -6   0  12       81.60       80.00      4.59 o 
  -5   0  12      230.48      212.01      7.29 o 
  -4   0  12     3720.00     3867.03     64.18 o 
  -3   0  12       85.91       78.84      8.91 o 
  -2   0  12       57.70       44.18      3.12 o 
  -1   0  12      443.49      469.50     16.36 o 
   0   0  12     1476.07     1621.41     38.43 o 
   1   0  12      365.24      381.88     10.45 o 
   2   0  12      191.90      186.48      7.26 o 
   3   0  12      513.89      537.30     13.59 o 
   4   0  12      763.57      793.64     35.97 o 
   5   0  12        3.50        1.89      3.17 o 
   6   0  12      308.25      277.27     14.47 o 
   7   0  12      167.56      151.05     18.37 o 
   8   0  12        0.68       -3.91      3.91 o 
   9   0  12      217.69      217.66     11.88 o 
  10   0  12        4.82        2.63      4.12 o 
  11   0  12       41.23       48.72      7.45 o 
  12   0  12      236.03      250.26     13.41 o 
  13   0  12       22.99       19.31      6.46 o 
  14   0  12       15.42       17.94      6.73 o 
  15   0  12      357.25      368.67     26.19 o 
  16   0  12        4.43       -0.39     10.16 o 
  17   0  12       24.36       19.16     12.51 o 
 -23   1  12        3.61       -2.74      8.73 o 
 -22   1  12        3.52        7.08      8.16 o 
 -21   1  12        0.10        8.21     10.95 o 
 -20   1  12        2.76       -1.56      8.99 o 
 -19   1  12        9.70        7.82      9.38 o 
 -18   1  12        0.01       -6.26      7.04 o 
 -17   1  12      210.58      216.23     13.15 o 
 -16   1  12       55.89       48.74      7.51 o 
 -15   1  12      107.27      106.54     15.05 o 
 -14   1  12      103.33      118.18      7.06 o 
 -13   1  12       61.20       62.78      5.33 o 
 -12   1  12        6.62       10.33      3.34 o 
 -11   1  12        1.22        0.75      2.74 o 
 -10   1  12      337.63      346.33     10.51 o 
  -9   1  12     1975.19     2023.14     36.95 o 
  -8   1  12        0.01        0.43      2.20 o 
  -7   1  12      162.96      181.75      7.03 o 
  -6   1  12      607.20      673.35     13.09 o 
  -5   1  12      847.56      993.76     15.61 o 
  -4   1  12       95.70      113.51      3.52 o 
  -3   1  12       83.04       73.64      2.91 o 
  -2   1  12      798.72      925.66     14.61 o 
  -1   1  12     2236.80     2224.58     30.42 o 
   0   1  12      842.73      825.26     12.42 o 
   1   1  12      263.80      289.78      6.41 o 
   2   1  12        0.66        3.71      1.88 o 
   3   1  12        1.04       -1.45      1.73 o 
   4   1  12        0.54        0.55      2.21 o 
   5   1  12       14.95       18.79      2.82 o 
   6   1  12        0.50       -0.86      2.06 o 
   7   1  12       54.29       58.42      4.13 o 
   8   1  12       68.74       79.32      4.86 o 
   9   1  12        2.88        0.74      2.81 o 
  10   1  12        1.35        1.38      2.93 o 
  11   1  12      110.63      103.89      6.47 o 
  12   1  12        9.52       12.62      4.01 o 
  13   1  12        1.71        6.38      4.76 o 
  14   1  12       13.26       21.90      6.16 o 
  15   1  12       53.75       62.53      7.88 o 
  16   1  12       21.74       19.03      6.97 o 
  17   1  12        0.36       14.86     10.56 o 
 -22   2  12       22.39       19.94     14.86 o 
 -21   2  12        2.52       -1.26      7.33 o 
 -20   2  12        1.62        3.36      5.81 o 
 -19   2  12        4.10        2.71      7.62 o 
 -18   2  12      135.54      146.36     20.33 o 
 -17   2  12       21.93       21.89     11.34 o 
 -16   2  12      225.12      216.59     21.50 o 
 -15   2  12        4.07        3.52      7.82 o 
 -14   2  12        3.97        3.91      6.45 o 
 -13   2  12      263.37      275.39      9.63 o 
 -12   2  12     2429.83     2364.31     42.98 o 
 -11   2  12      353.09      320.50     10.06 o 
 -10   2  12      155.46      156.64      9.71 o 
  -9   2  12       35.11       25.53      4.30 o 
  -8   2  12       21.54       25.14      3.43 o 
  -7   2  12       41.52       44.47      3.89 o 
  -6   2  12       22.77       26.82      2.84 o 
  -5   2  12      268.09      268.86      7.33 o 
  -4   2  12      159.56      147.43      8.19 o 
  -3   2  12     1347.49     1360.60     21.53 o 
  -2   2  12        2.34        2.35      2.02 o 
  -1   2  12      131.26      105.32      4.41 o 
   0   2  12        4.85        2.98      2.21 o 
   1   2  12       22.57       21.59      3.07 o 
   2   2  12        0.34        2.17      2.37 o 
   3   2  12      110.54      114.76      5.42 o 
   4   2  12     2555.24     2556.67     39.98 o 
   5   2  12        1.58       -1.14      2.08 o 
   6   2  12       34.53       32.86      3.33 o 
   7   2  12       22.69       28.58      3.39 o 
   8   2  12        1.12       -0.83      2.82 o 
   9   2  12        1.08       -1.19      2.83 o 
  10   2  12      224.90      218.16      8.42 o 
  11   2  12       21.65       21.00      5.05 o 
  12   2  12        2.03        1.02      4.36 o 
  13   2  12        4.81        7.18      4.88 o 
  14   2  12        0.95        5.24      5.10 o 
  15   2  12        0.00       -1.09      5.09 o 
  16   2  12       18.86       31.21      8.36 o 
 -21   3  12        6.78       14.07     14.86 o 
 -20   3  12        0.90       -5.86     10.95 o 
 -19   3  12       23.17       27.37     14.47 o 
 -18   3  12       24.02       16.03     12.12 o 
 -17   3  12        0.24       12.90     11.34 o 
 -16   3  12       41.27       16.81     11.73 o 
 -15   3  12        0.68        1.07      6.49 o 
 -14   3  12       88.57       90.64     11.47 o 
 -13   3  12      210.61      195.66     14.51 o 
 -12   3  12       43.81       31.00     13.49 o 
 -11   3  12      153.86      161.36     11.03 o 
 -10   3  12      182.73      182.95      7.11 o 
  -9   3  12      639.09      566.01     12.76 o 
  -8   3  12      141.35      128.40      6.29 o 
  -7   3  12      277.75      278.60     12.57 o 
  -6   3  12        5.70        7.03      2.45 o 
  -5   3  12      198.29      186.62      5.90 o 
  -4   3  12        0.05        1.61      2.46 o 
  -3   3  12       11.72       12.80      3.23 o 
  -2   3  12       98.52       94.03      5.07 o 
  -1   3  12      339.20      332.59      8.41 o 
   0   3  12     1819.26     1782.27     26.47 o 
   1   3  12       10.18       12.50      3.35 o 
   2   3  12     2000.09     1985.30     32.40 o 
   3   3  12       17.90       22.08      5.42 o 
   4   3  12      388.59      367.12     11.39 o 
   5   3  12      200.57      210.82      9.61 o 
   6   3  12      381.60      418.53     23.82 o 
   7   3  12        3.12        2.41      3.85 o 
   8   3  12        0.88        3.41      3.94 o 
   9   3  12        1.63       -4.10      5.76 o 
  10   3  12        6.06       -2.90      4.07 o 
  11   3  12        0.00       -3.55      4.10 o 
  12   3  12       19.27       29.34     15.95 o 
  13   3  12       27.14       23.43      5.88 o 
  14   3  12       21.18       28.83      7.67 o 
  15   3  12        3.23       -2.74     10.56 o 
 -19   4  12       62.45      114.94     23.07 o 
 -18   4  12       89.64       72.72     18.77 o 
 -17   4  12        0.41        9.38     12.90 o 
 -16   4  12      111.82      107.90     20.33 o 
 -15   4  12      118.60      132.53     20.72 o 
 -14   4  12       82.37      107.51     18.77 o 
 -13   4  12       41.60       60.99     15.64 o 
 -12   4  12       67.71       74.28     15.64 o 
 -11   4  12       39.59       34.79     12.51 o 
 -10   4  12      197.18      139.96     17.98 o 
  -9   4  12        0.08        2.35      8.21 o 
  -8   4  12       86.57       69.59     13.68 o 
  -7   4  12      184.16      154.56     11.73 o 
  -6   4  12       21.32       18.37      3.57 o 
  -5   4  12      160.34      160.83      7.50 o 
  -4   4  12       13.23       13.01      3.56 o 
  -3   4  12       45.96       46.44      4.80 o 
  -2   4  12      109.31      117.58      7.21 o 
  -1   4  12       13.09       18.81      4.20 o 
   0   4  12       15.32       10.25      4.68 o 
   1   4  12      191.80      184.20      8.95 o 
   2   4  12       68.26       71.33      6.68 o 
   3   4  12      284.76      295.21     11.64 o 
   4   4  12        0.08        0.38      4.02 o 
   5   4  12       55.99       65.83      8.63 o 
   6   4  12        2.48        4.69      4.59 o 
   7   4  12        5.37        4.45      4.33 o 
   8   4  12      168.91      158.08      9.49 o 
   9   4  12       76.60       97.04      8.09 o 
  10   4  12        0.15       -5.28      6.85 o 
  11   4  12       22.50       24.37     16.42 o 
  12   4  12        3.10        7.31     12.51 o 
  13   4  12        2.14        5.86     11.73 o 
 -15   5  12       12.96       18.77     13.68 o 
 -14   5  12      114.94      116.50     20.72 o 
 -13   5  12       58.07       43.79     16.42 o 
 -12   5  12       11.52        2.74     11.34 o 
 -11   5  12       20.97       21.89     13.29 o 
 -10   5  12        2.82       15.64     11.73 o 
  -9   5  12        1.95        8.99     11.34 o 
  -8   5  12        0.03        1.17     10.16 o 
  -7   5  12       67.05       68.42     14.86 o 
  -6   5  12        3.57        5.96      5.86 o 
  -5   5  12        5.23        4.18      4.97 o 
  -4   5  12        0.05       -0.42      4.91 o 
  -3   5  12       43.75       30.22      6.36 o 
  -2   5  12        2.25       -1.36      5.06 o 
  -1   5  12        9.55        4.26      5.51 o 
   0   5  12       27.83       31.89      7.05 o 
   1   5  12        1.25        3.38      9.97 o 
   2   5  12        2.25        1.62      4.59 o 
   3   5  12        2.12        2.96      4.94 o 
   4   5  12        0.00       -1.22      4.75 o 
   5   5  12       91.69       99.53      8.38 o 
   6   5  12        3.84       -2.15      6.91 o 
   7   5  12        0.47       -1.79      7.79 o 
   8   5  12        0.12       -6.42      7.68 o 
   9   5  12        1.28       -5.95      7.85 o 
 -10   6  12        2.05       11.34     13.68 o 
  -9   6  12        4.38        0.39     12.90 o 
  -8   6  12        8.17       13.29     12.90 o 
  -7   6  12        2.10        1.17     12.12 o 
  -6   6  12        0.68        1.17     11.73 o 
  -5   6  12       11.10       26.98     13.68 o 
  -4   6  12       12.71       23.51      9.38 o 
  -3   6  12      121.25      120.27     10.61 o 
  -2   6  12       33.31       32.89      7.98 o 
  -1   6  12       35.63       67.54      9.57 o 
   0   6  12       41.11       46.02     16.03 o 
   1   6  12        9.03       14.05     12.12 o 
   2   6  12        5.61       10.16     10.95 o 
   3   6  12        4.42       -0.39     10.95 o 
   4   6  12        0.31        5.86     11.73 o 
 -23   1  13       53.79       63.56     12.21 o 
 -21   1  13       12.13       14.47     12.12 o 
 -20   1  13       73.72       47.70     14.07 o 
 -19   1  13        0.04       -1.95      8.99 o 
 -18   1  13      244.65      263.89     23.07 o 
 -17   1  13       52.78       62.79      8.36 o 
 -16   1  13        1.85        3.03      4.95 o 
 -15   1  13      253.22      236.28     12.91 o 
 -14   1  13      365.96      375.67     12.39 o 
 -13   1  13       37.20       37.03      4.79 o 
 -12   1  13      252.53      264.54     13.12 o 
 -11   1  13      415.60      363.65     11.23 o 
 -10   1  13        7.36        7.13      3.08 o 
  -9   1  13       42.60       44.51      5.70 o 
  -8   1  13       85.45       96.47      5.40 o 
  -7   1  13       10.09       10.90      2.83 o 
  -6   1  13      343.35      408.83     11.01 o 
  -5   1  13      479.49      520.54     15.34 o 
  -4   1  13      305.78      346.46      7.65 o 
  -3   1  13     1035.12     1020.22     22.23 o 
  -2   1  13        0.35        0.97      1.71 o 
  -1   1  13        0.00       -1.06      1.73 o 
   0   1  13     1578.50     1585.53     23.04 o 
   1   1  13      451.89      459.70      9.29 o 
   2   1  13        0.35       -1.60      1.60 o 
   3   1  13        1.50        1.26      1.96 o 
   4   1  13        0.13       -1.12      2.07 o 
   5   1  13        1.46        5.26      2.44 o 
   6   1  13        8.10       11.49      2.89 o 
   7   1  13      395.78      363.03     10.25 o 
   8   1  13      622.70      597.28     13.98 o 
   9   1  13       10.89        9.00      3.28 o 
  10   1  13       19.85       21.69      4.05 o 
  11   1  13      110.18      104.80      6.73 o 
  12   1  13        1.17        3.23      3.81 o 
  13   1  13       64.90       63.10      7.51 o 
  14   1  13       12.12       10.41      5.61 o 
  15   1  13       71.89       86.38      8.79 o 
  16   1  13        2.01        4.68      5.85 o 
 -22   2  13        1.54       13.29     14.47 o 
 -21   2  13        8.78        9.01      6.54 o 
 -20   2  13       33.27       38.34     10.62 o 
 -19   2  13       20.42       30.23     10.06 o 
 -18   2  13       69.67      100.08     18.37 o 
 -17   2  13      527.98      555.55     34.40 o 
 -16   2  13       40.78       53.56     12.90 o 
 -15   2  13      119.16      139.18     17.59 o 
 -14   2  13        1.60       -0.57      4.19 o 
 -13   2  13     1107.42     1097.78     30.52 o 
 -12   2  13      403.19      386.76     11.79 o 
 -11   2  13      304.80      304.25     13.01 o 
 -10   2  13        4.10       -0.08      2.67 o 
  -9   2  13       52.74       53.33      6.30 o 
  -8   2  13       66.02       73.92      5.03 o 
  -7   2  13        0.14       -2.65      2.65 o 
  -6   2  13       20.43       18.85      2.85 o 
  -5   2  13      120.37      124.49      5.17 o 
  -4   2  13       43.39       49.28      3.43 o 
  -3   2  13      206.96      214.17      7.55 o 
  -2   2  13     1669.42     1714.42     28.59 o 
  -1   2  13     1638.07     1611.03     23.87 o 
   0   2  13      227.52      228.51      7.38 o 
   1   2  13       67.67       69.42      4.46 o 
   2   2  13      102.69      120.57      5.53 o 
   3   2  13       40.90       35.46      3.85 o 
   4   2  13      178.27      169.21      6.94 o 
   5   2  13      669.39      659.33     12.83 o 
   6   2  13      211.48      207.72      7.53 o 
   7   2  13      121.70      118.28      6.05 o 
   8   2  13      365.97      335.37     10.09 o 
   9   2  13       11.10       13.78      3.60 o 
  10   2  13      594.53      538.00     16.66 o 
  11   2  13       23.50       28.05      5.45 o 
  12   2  13       85.52       81.70      7.92 o 
  13   2  13        0.06        3.97      4.82 o 
  14   2  13       55.80       69.98     17.05 o 
  15   2  13        0.31        1.76      7.51 o 
 -21   3  13      213.75      220.11     27.37 o 
 -20   3  13      217.70      261.16     28.54 o 
 -19   3  13       12.23       11.34     12.51 o 
 -18   3  13       11.64       26.98     12.90 o 
 -17   3  13      225.31      188.44     23.07 o 
 -16   3  13      114.24      114.12     13.35 o 
 -15   3  13     1085.83     1022.47     50.04 o 
 -14   3  13        6.37       11.59      7.01 o 
 -13   3  13       20.71       28.50      8.15 o 
 -12   3  13       23.05       23.58      7.32 o 
 -11   3  13      277.31      282.66     22.28 o 
 -10   3  13       75.25       90.48      8.01 o 
  -9   3  13      252.13      239.64      8.91 o 
  -8   3  13       23.47       25.53      3.82 o 
  -7   3  13        4.55        3.89      2.93 o 
  -6   3  13        1.98        1.79      2.40 o 
  -5   3  13      103.68       99.91      6.49 o 
  -4   3  13      171.68      148.26      6.10 o 
  -3   3  13        4.39        3.69      2.51 o 
  -2   3  13      166.48      140.80      4.99 o 
  -1   3  13      358.73      360.51      8.68 o 
   0   3  13     1115.82     1090.97     20.26 o 
   1   3  13     4159.70     3944.03     58.77 o 
   2   3  13      593.85      560.95     13.05 o 
   3   3  13      538.58      512.72     12.51 o 
   4   3  13        0.08       -3.98      3.98 o 
   5   3  13        5.37        7.47      4.32 o 
   6   3  13       91.40      100.51     13.35 o 
   7   3  13        4.55        7.84      4.11 o 
   8   3  13       17.88       10.82      4.91 o 
   9   3  13        5.79        6.21      4.35 o 
  10   3  13       52.37       45.45      6.29 o 
  11   3  13        0.79       -4.31      4.31 o 
  12   3  13       11.00       12.15      5.48 o 
  13   3  13        7.68        8.37      7.69 o 
  14   3  13        3.11        6.39      6.01 o 
 -19   4  13       49.04       14.47     14.86 o 
 -18   4  13        0.89        0.39     12.12 o 
 -17   4  13       80.33      111.42     21.11 o 
 -16   4  13      267.93      267.02     27.37 o 
 -15   4  13       88.47       93.83     18.77 o 
 -14   4  13      417.84      501.99     34.79 o 
 -13   4  13     1094.28     1152.53     55.12 o 
 -12   4  13       96.11      126.67     18.77 o 
 -11   4  13       79.04       46.91     13.29 o 
 -10   4  13       14.37        6.65      8.99 o 
  -9   4  13       36.75       40.27     12.12 o 
  -8   4  13      110.00      109.86     16.03 o 
  -7   4  13      164.69      109.07     17.01 o 
  -6   4  13      224.82      180.32     27.76 o 
  -5   4  13       15.39       10.92      3.32 o 
  -4   4  13      157.14      141.24      7.16 o 
  -3   4  13       32.20       30.55      5.15 o 
  -2   4  13       74.29       63.27      5.67 o 
  -1   4  13       57.75       57.49      5.68 o 
   0   4  13        0.00        1.79      3.76 o 
   1   4  13      437.32      421.18     13.54 o 
   2   4  13      203.58      199.31      9.77 o 
   3   4  13      179.18      187.83     11.65 o 
   4   4  13        0.83        0.14      6.39 o 
   5   4  13        7.53       11.31      4.64 o 
   6   4  13        2.58        5.49      4.69 o 
   7   4  13      115.69      134.46      9.00 o 
   8   4  13       21.62       33.60      7.09 o 
   9   4  13        0.80        0.68      4.99 o 
  10   4  13       38.49       32.84      9.40 o 
  11   4  13        1.77       -3.52      7.46 o 
  12   4  13       18.15       17.92      9.26 o 
 -15   5  13       47.03       41.05     16.03 o 
 -14   5  13      196.74      284.62     29.32 o 
 -13   5  13        0.01       -3.91     11.34 o 
 -12   5  13      102.46      107.12     20.33 o 
 -11   5  13       73.64       93.05     18.37 o 
 -10   5  13        3.59       -9.38      9.38 o 
  -9   5  13        6.44        3.52     11.34 o 
  -8   5  13      211.56      220.89     23.07 o 
  -7   5  13       47.69       40.27     13.29 o 
  -6   5  13       18.17       14.27      5.68 o 
  -5   5  13      203.67      204.37     11.71 o 
  -4   5  13       15.66       13.59      5.91 o 
  -3   5  13       38.49       32.43      7.43 o 
  -2   5  13       15.55       12.86      6.11 o 
  -1   5  13       65.36       68.75      8.40 o 
   0   5  13       34.77       38.56      7.46 o 
   1   5  13       98.17       83.33      9.39 o 
   2   5  13        1.50       -5.36      5.79 o 
   3   5  13        0.08       -3.39      4.56 o 
   4   5  13        3.74        9.13      5.75 o 
   5   5  13      111.02      138.18     11.38 o 
   6   5  13      133.91      182.87     15.05 o 
   7   5  13       18.70       23.91     16.22 o 
   8   5  13        0.13       15.12      9.11 o 
   9   5  13        8.21        5.08     12.12 o 
  -9   6  13       59.77       73.89     18.37 o 
  -8   6  13       33.31       57.47     17.20 o 
  -7   6  13        2.31       -6.26     12.12 o 
  -6   6  13       43.15       80.93     17.59 o 
  -5   6  13       96.90       57.08     16.42 o 
  -4   6  13        0.65       -2.65      6.28 o 
  -3   6  13        5.38        3.08      7.22 o 
  -2   6  13      171.69      182.95     12.87 o 
  -1   6  13       71.69       75.31      9.86 o 
   0   6  13        1.82       -2.69      7.22 o 
   1   6  13        4.01       -0.81      7.68 o 
   2   6  13        0.27       -3.13     10.95 o 
   3   6  13       52.30       50.82     14.86 o 
 -19   0  14      131.87      136.83     17.20 o 
 -18   0  14      847.86      803.80     39.10 o 
 -17   0  14       10.97       25.02      9.77 o 
 -16   0  14      433.70      431.22     25.80 o 
 -15   0  14       30.16       32.06      9.38 o 
 -14   0  14       30.22       29.32      8.60 o 
 -13   0  14      429.04      499.64     26.19 o 
 -12   0  14      245.43      202.12     16.03 o 
 -11   0  14     1439.86     1473.12     52.78 o 
 -10   0  14      461.03      459.80     16.03 o 
  -9   0  14      164.07      174.38      9.53 o 
  -8   0  14     1098.60     1152.99     38.70 o 
  -7   0  14       33.53       36.36      4.70 o 
  -6   0  14     1424.37     1483.11     35.19 o 
  -5   0  14      657.30      721.70     28.15 o 
  -4   0  14     1552.46     1589.60     36.63 o 
  -3   0  14     4722.03     4870.12    139.96 o 
  -2   0  14     1894.61     1883.41     42.16 o 
  -1   0  14        9.02       12.48      5.28 o 
   0   0  14      357.09      294.15     11.19 o 
   1   0  14       49.12       44.49      5.11 o 
   2   0  14      728.44      681.93     19.63 o 
   3   0  14     1885.98     1925.44     44.09 o 
   4   0  14     1642.18     1573.95     37.87 o 
   5   0  14        0.70        5.47      3.87 o 
   6   0  14      226.81      233.89     11.45 o 
   7   0  14      280.10      310.92     13.55 o 
   8   0  14        5.37       11.73      4.98 o 
   9   0  14       90.93       90.29      8.43 o 
  10   0  14        0.10       -4.32      4.32 o 
  11   0  14        2.66        4.69      8.01 o 
  12   0  14      708.47      722.25     24.74 o 
  13   0  14      180.61      178.69     12.71 o 
  14   0  14       92.01      108.04     11.05 o 
  15   0  14      172.65      180.62     19.94 o 
  16   0  14       13.51       -1.95     10.56 o 
 -23   1  14        3.61        1.95     13.29 o 
 -21   1  14        0.65       12.51     11.73 o 
 -20   1  14       29.37       32.45     12.90 o 
 -19   1  14       13.75       11.73     10.56 o 
 -18   1  14       54.70       52.00     13.68 o 
 -17   1  14      104.10      139.92     11.24 o 
 -16   1  14      996.44      974.13     30.04 o 
 -15   1  14      124.30      119.84      9.85 o 
 -14   1  14        4.94        4.61      3.67 o 
 -13   1  14      109.63       98.31      6.68 o 
 -12   1  14      341.26      349.91     11.51 o 
 -11   1  14     2096.83     2103.15     39.42 o 
 -10   1  14      313.01      331.71     10.74 o 
  -9   1  14      128.72      141.99     12.15 o 
  -8   1  14       63.98       49.31      6.62 o 
  -7   1  14       60.92       63.93      4.85 o 
  -6   1  14      225.48      216.74      7.88 o 
  -5   1  14      178.81      205.26      9.23 o 
  -4   1  14      936.74      983.86     17.78 o 
  -3   1  14      250.55      265.15     11.12 o 
  -2   1  14      770.14      748.98     13.08 o 
  -1   1  14       12.89       13.51      2.62 o 
   0   1  14      149.47      151.56      5.13 o 
   1   1  14       41.84       46.48      3.99 o 
   2   1  14       18.65       13.06      2.50 o 
   3   1  14       16.19       22.52      2.91 o 
   4   1  14      817.76      817.87     16.34 o 
   5   1  14      865.45      826.82     16.77 o 
   6   1  14       11.61        6.75      2.91 o 
   7   1  14       55.25       51.21      4.91 o 
   8   1  14        8.28       17.01      3.55 o 
   9   1  14       42.51       49.71      4.90 o 
  10   1  14      145.77      147.19      7.55 o 
  11   1  14      466.61      428.51     12.69 o 
  12   1  14      151.95      138.53      9.47 o 
  13   1  14       86.60      105.20      8.91 o 
  14   1  14       73.80       86.18      8.71 o 
  15   1  14       35.08       39.87      7.59 o 
  16   1  14      269.11      266.24     21.89 o 
 -22   2  14      115.94      105.62     20.72 o 
 -21   2  14        1.08        9.77      9.12 o 
 -20   2  14      282.69      307.42     20.92 o 
 -19   2  14       46.27       62.55     15.64 o 
 -18   2  14       34.24       46.91     14.07 o 
 -17   2  14        0.56       -0.78      8.60 o 
 -16   2  14      550.62      520.36     32.84 o 
 -15   2  14       19.49       35.19     10.95 o 
 -14   2  14        4.88        5.98      4.69 o 
 -13   2  14       66.39       68.55      7.67 o 
 -12   2  14      245.39      234.38     14.61 o 
 -11   2  14      175.24      168.08     12.34 o 
 -10   2  14       94.71       84.61      7.69 o 
  -9   2  14      769.13      834.86     18.88 o 
  -8   2  14      204.44      220.85      8.47 o 
  -7   2  14      329.59      379.08     11.58 o 
  -6   2  14      291.54      314.71      8.53 o 
  -5   2  14        8.44        5.96      2.45 o 
  -4   2  14        1.70        1.40      2.37 o 
  -3   2  14        0.53        0.81      2.42 o 
  -2   2  14     1272.28     1261.30     19.81 o 
  -1   2  14      845.20      845.65     16.32 o 
   0   2  14      943.39      879.48     16.96 o 
   1   2  14       28.64       29.66      3.58 o 
   2   2  14     1603.67     1522.83     26.17 o 
   3   2  14      723.52      702.79     15.10 o 
   4   2  14      279.94      270.38     13.43 o 
   5   2  14       22.26       18.52      3.22 o 
   6   2  14       57.43       59.16      4.69 o 
   7   2  14      438.03      412.89     11.42 o 
   8   2  14        1.36       -1.05      2.96 o 
   9   2  14      383.17      315.90     12.30 o 
  10   2  14       12.40       17.52      5.06 o 
  11   2  14        0.02       -4.02      5.28 o 
  12   2  14      123.72      152.34     12.22 o 
  13   2  14       24.11       31.05      6.48 o 
  14   2  14       11.03       15.07      6.33 o 
  15   2  14        0.35       -5.19      7.23 o 
 -20   3  14        7.83        4.30     13.68 o 
 -19   3  14       39.81       50.82     16.42 o 
 -18   3  14       12.84       30.10     13.29 o 
 -17   3  14        0.77        6.40      7.51 o 
 -16   3  14        3.01       11.19      7.60 o 
 -15   3  14       79.86       53.38     10.62 o 
 -14   3  14      506.79      503.35     23.36 o 
 -13   3  14       25.21       48.48     12.90 o 
 -12   3  14       45.14       71.15     14.47 o 
 -11   3  14       61.80       43.40     11.73 o 
 -10   3  14       65.99       62.97     11.92 o 
  -9   3  14       20.59       16.13      7.43 o 
  -8   3  14       21.99       20.55      3.99 o 
  -7   3  14      263.08      261.37     10.28 o 
  -6   3  14      210.17      167.50      6.46 o 
  -5   3  14       36.32       44.17      4.05 o 
  -4   3  14       71.83       85.30      5.11 o 
  -3   3  14      340.03      328.21      9.53 o 
  -2   3  14      633.42      629.30     12.71 o 
  -1   3  14      336.48      355.80      8.69 o 
   0   3  14       43.90       48.99      4.48 o 
   1   3  14      257.70      262.17      8.83 o 
   2   3  14      277.16      274.30      9.22 o 
   3   3  14      178.71      173.13      8.82 o 
   4   3  14       38.46       44.01      5.58 o 
   5   3  14        4.32        0.55      3.89 o 
   6   3  14      222.27      206.87     10.06 o 
   7   3  14       15.45       11.55      4.54 o 
   8   3  14        7.77        8.91      4.41 o 
   9   3  14        6.13        4.81      4.50 o 
  10   3  14       98.18      122.23     10.57 o 
  11   3  14        5.51        8.82      5.16 o 
  12   3  14        0.61       13.06      5.79 o 
  13   3  14       35.25       44.15      7.38 o 
 -18   4  14        1.95       12.51     14.07 o 
 -17   4  14      119.67       66.07     17.98 o 
 -16   4  14        1.71       15.25     12.12 o 
 -15   4  14      119.87      124.32     20.72 o 
 -14   4  14       60.12       44.96     14.86 o 
 -13   4  14       73.96       64.12     16.03 o 
 -12   4  14      627.33      682.22     39.88 o 
 -11   4  14       22.01       16.81     10.56 o 
 -10   4  14        1.29        5.47      9.38 o 
  -9   4  14       72.39       78.58     15.25 o 
  -8   4  14      599.19      492.60     30.49 o 
  -7   4  14      101.09       93.52      7.69 o 
  -6   4  14       20.61       15.79      4.91 o 
  -5   4  14        2.01        3.52      3.50 o 
  -4   4  14      101.67       87.46     14.68 o 
  -3   4  14       12.90        2.39      4.14 o 
  -2   4  14       57.31       47.82      5.32 o 
  -1   4  14       13.14       18.95      4.50 o 
   0   4  14       24.38       25.71      4.87 o 
   1   4  14        1.14       -3.04      3.76 o 
   2   4  14        1.26        6.90      4.11 o 
   3   4  14        0.14        3.99      4.31 o 
   4   4  14       23.22       27.51      7.71 o 
   5   4  14        0.16       -3.07      7.27 o 
   6   4  14        2.34       -4.47      4.47 o 
   7   4  14      177.04      215.76     17.89 o 
   8   4  14      132.40      155.56     11.25 o 
   9   4  14        6.31        4.40      6.01 o 
  10   4  14        3.21        3.62      8.12 o 
  11   4  14       31.89       49.87     11.19 o 
 -14   5  14       52.90       37.14     15.64 o 
 -13   5  14       60.53       76.24     19.16 o 
 -12   5  14      127.15      136.05     22.28 o 
 -11   5  14        0.95        4.69     11.73 o 
 -10   5  14       56.32       62.16     16.03 o 
  -9   5  14        8.43       29.71     12.51 o 
  -8   5  14       30.45       22.68     12.90 o 
  -7   5  14      177.33      162.92     10.65 o 
  -6   5  14      134.34      131.14     22.28 o 
  -5   5  14        9.16       14.93     11.14 o 
  -4   5  14        4.89       14.09      5.92 o 
  -3   5  14        6.67        3.65     10.95 o 
  -2   5  14       66.17       62.86     14.07 o 
  -1   5  14       24.86       36.93      7.40 o 
   0   5  14        1.40       -3.02      5.82 o 
   1   5  14       41.45       48.92      8.43 o 
   2   5  14      122.54      149.34     11.73 o 
   3   5  14        3.68        1.80      6.73 o 
   4   5  14        7.44        8.65      5.83 o 
   5   5  14       18.26       24.88      7.00 o 
   6   5  14       54.70       81.03     12.02 o 
   7   5  14       63.96       92.78     18.57 o 
   8   5  14        2.30      -10.56     10.56 o 
  -8   6  14        4.75        8.60     14.07 o 
  -7   6  14        2.37       -1.56     12.51 o 
  -6   6  14        3.04       -3.52     12.90 o 
  -5   6  14       12.48        7.04     13.29 o 
  -4   6  14        0.51        3.74      7.09 o 
  -3   6  14       28.21       28.49     14.66 o 
  -2   6  14        1.12        3.46      7.38 o 
  -1   6  14        4.76        1.79      7.59 o 
   0   6  14       11.49       11.14     15.83 o 
   1   6  14        0.25       -2.12      7.89 o 
 -21   1  15       76.65       36.36     14.47 o 
 -20   1  15        4.97       -0.78     10.56 o 
 -19   1  15       10.05       24.24     11.73 o 
 -18   1  15      177.74      161.86     19.16 o 
 -17   1  15        1.37       -2.22      6.65 o 
 -16   1  15      272.34      269.08     14.63 o 
 -15   1  15      268.44      297.92     14.81 o 
 -14   1  15      475.35      491.33     18.93 o 
 -13   1  15       44.92       49.20      8.37 o 
 -12   1  15      825.94      829.88     19.85 o 
 -11   1  15        5.17        6.69      3.52 o 
 -10   1  15       89.83       86.06      8.01 o 
  -9   1  15      353.13      351.75     19.10 o 
  -8   1  15      228.82      241.33      8.99 o 
  -7   1  15        1.52       -0.54      2.63 o 
  -6   1  15       39.11       41.58      4.21 o 
  -5   1  15      219.94      219.90      8.26 o 
  -4   1  15      670.95      640.65     15.74 o 
  -3   1  15      175.57      163.03      8.29 o 
  -2   1  15       57.73       56.09      7.05 o 
  -1   1  15      866.98      780.71     28.02 o 
   0   1  15       86.88       89.03      4.82 o 
   1   1  15       16.66       19.14      3.07 o 
   2   1  15        4.13        2.82      2.36 o 
   3   1  15       37.82       29.07      3.56 o 
   4   1  15      274.55      252.32      8.75 o 
   5   1  15       92.35       94.12      5.42 o 
   6   1  15      265.31      259.85      8.84 o 
   7   1  15       54.82       52.30      4.84 o 
   8   1  15       16.42       11.08      4.46 o 
   9   1  15       14.24       18.05      3.95 o 
  10   1  15        0.79       -0.12      4.12 o 
  11   1  15      109.27      118.02      7.23 o 
  12   1  15       41.43       38.40     11.08 o 
  13   1  15        2.56       10.12      5.62 o 
  14   1  15        3.91        0.28      5.64 o 
  15   1  15        0.61        1.95      7.19 o 
 -22   2  15        0.03       -3.33      9.23 o 
 -21   2  15        2.38       -8.28      8.28 o 
 -20   2  15       11.42        5.08     11.73 o 
 -19   2  15        3.32       -0.39      9.77 o 
 -18   2  15      107.62      154.43     20.72 o 
 -17   2  15      235.32      200.95     22.28 o 
 -16   2  15        8.54       -3.52      8.21 o 
 -15   2  15       41.89       38.31     11.73 o 
 -14   2  15      131.22      129.28      9.86 o 
 -13   2  15       73.66       87.05      8.53 o 
 -12   2  15       30.56       23.55      7.04 o 
 -11   2  15       71.39       75.78      6.56 o 
 -10   2  15      176.27      161.23      7.61 o 
  -9   2  15      195.15      208.71      8.61 o 
  -8   2  15      136.91      155.19      7.42 o 
  -7   2  15       40.25       34.06      4.18 o 
  -6   2  15      112.58      118.08      5.54 o 
  -5   2  15       20.47       25.57      5.93 o 
  -4   2  15        0.80        3.03      2.99 o 
  -3   2  15       19.41       14.26      3.84 o 
  -2   2  15      523.90      520.65     18.18 o 
  -1   2  15     1816.20     1739.85     33.56 o 
   0   2  15      107.61      109.36      6.39 o 
   1   2  15        1.36        0.71      2.79 o 
   2   2  15     3044.94     2902.16     45.19 o 
   3   2  15       15.26       12.94      3.58 o 
   4   2  15      218.23      225.64     14.84 o 
   5   2  15      251.79      246.05      8.68 o 
   6   2  15        7.64        9.50      3.27 o 
   7   2  15       12.84       11.14      3.53 o 
   8   2  15       34.38       39.28      5.19 o 
   9   2  15       53.06       46.42      6.15 o 
  10   2  15       94.51       85.44      7.76 o 
  11   2  15       26.11       21.04      5.56 o 
  12   2  15      198.71      186.94     11.16 o 
  13   2  15      409.95      401.37     16.21 o 
  14   2  15        6.91        6.45      8.06 o 
 -20   3  15       25.87       19.16     14.86 o 
 -19   3  15        2.52       12.12     12.51 o 
 -18   3  15        7.37        8.84      8.27 o 
 -17   3  15      239.60      235.22     18.09 o 
 -16   3  15        2.43       -5.79      5.79 o 
 -15   3  15       12.33       13.47      7.45 o 
 -14   3  15        0.33        9.77      9.38 o 
 -13   3  15       11.45       13.29      9.77 o 
 -12   3  15        4.63        1.17      8.21 o 
 -11   3  15       28.64       23.85      9.77 o 
 -10   3  15       94.77       95.03      8.10 o 
  -9   3  15        0.09        2.40      4.12 o 
  -8   3  15        1.28       -0.51      6.06 o 
  -7   3  15        4.80        0.42      2.80 o 
  -6   3  15      218.75      193.42      7.23 o 
  -5   3  15        0.40       -0.78      2.64 o 
  -4   3  15        5.79        1.45      2.89 o 
  -3   3  15        4.46        5.08      3.04 o 
  -2   3  15       22.76       18.29      3.98 o 
  -1   3  15     1190.94     1139.92     24.83 o 
   0   3  15     3200.11     3109.27     43.21 o 
   1   3  15       14.89       12.28      4.08 o 
   2   3  15       14.91       13.89      4.07 o 
   3   3  15      488.01      492.14     14.99 o 
   4   3  15      481.81      449.69     14.44 o 
   5   3  15       13.76       18.52      4.69 o 
   6   3  15        4.67       -3.62      3.62 o 
   7   3  15        9.66       11.26      4.64 o 
   8   3  15        2.54       -2.59      4.76 o 
   9   3  15        7.59        7.61      4.88 o 
  10   3  15       12.14        9.16      5.19 o 
  11   3  15        6.19        2.15      5.30 o 
  12   3  15       12.56       18.91      6.39 o 
  13   3  15       18.18       40.24      7.72 o 
 -18   4  15        5.09        2.35     12.51 o 
 -17   4  15       88.49       75.45     18.77 o 
 -16   4  15       31.83       31.28     14.86 o 
 -15   4  15      163.20      173.97     23.85 o 
 -14   4  15       86.43       94.61     18.37 o 
 -13   4  15       15.28       12.12     10.95 o 
 -12   4  15       73.19       57.08     14.86 o 
 -11   4  15      123.09      127.84     18.37 o 
 -10   4  15       46.98       55.91     14.86 o 
  -9   4  15       55.78       51.61     13.29 o 
  -8   4  15       28.41       22.28     10.56 o 
  -7   4  15       49.45       48.26      6.74 o 
  -6   4  15       38.55       21.50      8.60 o 
  -5   4  15       20.26       11.44      3.83 o 
  -4   4  15        0.60       -3.29      3.32 o 
  -3   4  15      240.96      230.77      9.71 o 
  -2   4  15       10.13       15.58      4.44 o 
  -1   4  15       45.64       52.42      5.93 o 
   0   4  15        2.12        6.74      4.25 o 
   1   4  15       86.55       76.20      7.13 o 
   2   4  15      108.13       93.66      7.84 o 
   3   4  15       62.94       67.58      6.94 o 
   4   4  15      110.96      109.03      8.56 o 
   5   4  15      102.13      110.99      8.51 o 
   6   4  15       34.07       21.69      5.81 o 
   7   4  15       92.06       77.86      8.04 o 
   8   4  15       97.47      100.81     12.36 o 
   9   4  15       47.53       55.65      9.37 o 
  10   4  15       19.86       38.42     10.22 o 
 -14   5  15      166.67      159.12     23.85 o 
 -13   5  15        7.75       27.76     16.03 o 
 -12   5  15       65.69       42.22     16.42 o 
 -11   5  15       23.16       40.27     15.64 o 
 -10   5  15      122.53       91.09     18.77 o 
  -9   5  15        0.03       -7.82     10.56 o 
  -8   5  15        0.00       -9.38      9.38 o 
  -7   5  15       32.46       26.73      6.93 o 
  -6   5  15      166.67      156.89     10.65 o 
  -5   5  15       24.50       28.51      6.99 o 
  -4   5  15      137.61      131.20     10.52 o 
  -3   5  15       42.97       57.64      8.17 o 
  -2   5  15        0.03       -2.58      5.45 o 
  -1   5  15      243.00      284.34     15.02 o 
   0   5  15       18.22       11.36      6.85 o 
   1   5  15       15.88       18.26      7.60 o 
   2   5  15       77.82       82.85     17.98 o 
   3   5  15       27.49       35.99      8.52 o 
   4   5  15       92.91       93.29     10.79 o 
   5   5  15        0.07       -5.53      5.53 o 
   6   5  15       17.97       28.19      9.39 o 
   7   5  15      134.10      185.70     22.68 o 
  -7   6  15       34.39       48.09     16.42 o 
  -6   6  15        7.15       28.93     15.25 o 
  -5   6  15      214.76      222.45     24.63 o 
  -4   6  15       10.99       13.20      7.79 o 
  -3   6  15        2.34       11.00      8.01 o 
  -2   6  15       76.24       66.36     10.23 o 
  -1   6  15       26.59       28.29      9.01 o 
   0   6  15        8.33        9.38     13.29 o 
 -19   0  16       14.81        7.82      9.77 o 
 -18   0  16        0.73        3.52      8.21 o 
 -17   0  16       96.91      100.08     14.86 o 
 -16   0  16      669.42      628.26     32.84 o 
 -15   0  16      235.86      261.16     19.94 o 
 -14   0  16     1086.32     1115.79     45.74 o 
 -13   0  16       22.83       28.54      8.21 o 
 -12   0  16       65.37       53.56     10.16 o 
 -11   0  16     1180.56     1222.91     46.91 o 
 -10   0  16      310.37      349.12     20.33 o 
  -9   0  16      654.83      726.79     31.67 o 
  -8   0  16      288.53      305.34     18.37 o 
  -7   0  16        3.04        8.21      5.47 o 
  -6   0  16      195.71      250.60     16.03 o 
  -5   0  16      270.93      284.22     16.81 o 
  -4   0  16      616.76      580.18     25.41 o 
  -3   0  16        1.52       -0.78      4.30 o 
  -2   0  16        6.03        2.03      3.52 o 
  -1   0  16      325.10      342.78     19.55 o 
   0   0  16       83.58       68.31      8.21 o 
   1   0  16       58.71       52.00      5.81 o 
   2   0  16        0.00        5.38      3.71 o 
   3   0  16      510.53      453.14     20.53 o 
   4   0  16        0.26       10.16      4.15 o 
   5   0  16      205.59      197.64     10.77 o 
   6   0  16      201.55      176.86     10.77 o 
   7   0  16       81.40       69.55      7.73 o 
   8   0  16       44.23       41.27      6.63 o 
   9   0  16        3.02        3.43      4.78 o 
  10   0  16        4.89        4.03      5.23 o 
  11   0  16       40.23       49.76      8.29 o 
  12   0  16        0.41       -5.25      5.66 o 
  13   0  16      207.88      228.12     14.90 o 
  14   0  16        5.56        7.04     10.95 o 
 -21   1  16       22.80        6.65     12.12 o 
 -20   1  16        2.95        1.17     10.56 o 
 -19   1  16       25.23       10.56     10.16 o 
 -18   1  16       56.60       49.26     13.68 o 
 -17   1  16        1.10       -5.23      5.23 o 
 -16   1  16       23.03       28.41      6.73 o 
 -15   1  16      317.51      323.71     15.92 o 
 -14   1  16       19.98        6.07      6.84 o 
 -13   1  16        0.58        5.10      3.73 o 
 -12   1  16      216.09      234.92     16.03 o 
 -11   1  16      263.29      260.75     12.17 o 
 -10   1  16       24.99       36.78      4.76 o 
  -9   1  16      101.78       98.97      6.44 o 
  -8   1  16       53.75       49.17      4.85 o 
  -7   1  16        1.47        1.79      2.92 o 
  -6   1  16       44.00       44.14      5.51 o 
  -5   1  16       72.36       83.45      9.97 o 
  -4   1  16       62.18       62.57      5.44 o 
  -3   1  16       62.09       52.84      4.65 o 
  -2   1  16      148.07      128.15      7.39 o 
  -1   1  16       76.71       60.95      4.96 o 
   0   1  16       13.65       18.19      4.47 o 
   1   1  16      339.72      317.49      9.04 o 
   2   1  16       94.72       78.35      4.97 o 
   3   1  16       23.59       20.53      3.35 o 
   4   1  16       55.13       53.70      4.60 o 
   5   1  16      118.52      113.50      6.32 o 
   6   1  16       59.95       46.12      5.08 o 
   7   1  16        0.19       -2.50      2.50 o 
   8   1  16      123.44      107.70      6.67 o 
   9   1  16        0.09        0.30      3.29 o 
  10   1  16      322.79      333.12     11.20 o 
  11   1  16        0.21        1.76      3.91 o 
  12   1  16       31.67       45.89      7.17 o 
  13   1  16       10.08       10.63      6.12 o 
  14   1  16        0.02       -2.60      6.04 o 
 -22   2  16        2.01       -0.39     12.90 o 
 -21   2  16        0.06      -10.56     10.56 o 
 -20   2  16      175.62      193.13     24.63 o 
 -19   2  16        1.00       17.98     11.73 o 
 -18   2  16        0.34        5.08      9.77 o 
 -17   2  16        2.97       -4.30      7.82 o 
 -16   2  16        2.17        9.77     10.16 o 
 -15   2  16      141.62      137.23     18.37 o 
 -14   2  16        1.24       -4.12      4.12 o 
 -13   2  16       39.73       37.43      6.57 o 
 -12   2  16       82.17       86.09     11.53 o 
 -11   2  16        9.51       15.81      8.41 o 
 -10   2  16        8.49        5.26      3.44 o 
  -9   2  16        3.25        0.47      3.08 o 
  -8   2  16       44.74       56.23      6.53 o 
  -7   2  16      284.32      267.26      9.68 o 
  -6   2  16        3.65        5.82      2.74 o 
  -5   2  16       10.35       10.05      3.33 o 
  -4   2  16      461.23      482.65     13.35 o 
  -3   2  16      146.40      129.97      6.81 o 
  -2   2  16        1.34        6.29      3.31 o 
  -1   2  16     1021.47     1003.36     22.34 o 
   0   2  16      690.85      653.89     16.78 o 
   1   2  16       87.45       87.64      6.31 o 
   2   2  16       26.92       22.71      4.44 o 
   3   2  16      290.48      287.18     11.10 o 
   4   2  16        1.26       -0.78      3.22 o 
   5   2  16      371.40      381.54     11.03 o 
   6   2  16       79.30       69.10      5.42 o 
   7   2  16        6.87        4.95      3.56 o 
   8   2  16        4.43        2.70      3.36 o 
   9   2  16       20.46       12.49      5.10 o 
  10   2  16       92.84       91.67      8.17 o 
  11   2  16       46.24       61.30      7.82 o 
  12   2  16      313.90      330.28     16.57 o 
  13   2  16      198.62      214.77     12.40 o 
 -20   3  16        0.60       14.86     14.86 o 
 -19   3  16        0.26        4.59      8.17 o 
 -18   3  16       17.09       18.34      9.53 o 
 -17   3  16       74.18       94.68     13.13 o 
 -16   3  16        0.65        5.80      7.73 o 
 -15   3  16        7.95       12.12     10.95 o 
 -14   3  16      103.83      111.03     17.98 o 
 -13   3  16        6.17       -0.78      8.21 o 
 -12   3  16        7.19       -1.95      7.43 o 
 -11   3  16       58.42       62.55     13.68 o 
 -10   3  16       12.22        6.69      7.43 o 
  -9   3  16        9.30        6.44      4.26 o 
  -8   3  16       24.36       17.86      4.85 o 
  -7   3  16       38.90       33.59      4.53 o 
  -6   3  16      169.62      147.69      7.50 o 
  -5   3  16       37.81       32.83      4.29 o 
  -4   3  16       50.25       49.09      4.57 o 
  -3   3  16       89.84       70.72      6.19 o 
  -2   3  16       56.61       51.83      5.34 o 
  -1   3  16      311.42      310.17     11.17 o 
   0   3  16      371.78      363.84     14.06 o 
   1   3  16        8.00        1.81      3.79 o 
   2   3  16     1065.33     1077.77     24.97 o 
   3   3  16       34.83       44.01      6.86 o 
   4   3  16       97.71       95.36     11.14 o 
   5   3  16       11.85        0.00      3.72 o 
   6   3  16       22.60       25.14      8.45 o 
   7   3  16      120.93       91.03      8.00 o 
   8   3  16        6.21       -1.41      4.34 o 
   9   3  16        4.84        2.97      4.82 o 
  10   3  16        4.80       10.66      6.57 o 
  11   3  16        4.85       -1.86      5.74 o 
  12   3  16       12.66       18.35      6.55 o 
 -18   4  16      110.53       80.93     20.33 o 
 -17   4  16        2.67        7.04     11.73 o 
 -16   4  16       18.15       -7.04     10.56 o 
 -15   4  16      225.47      211.12     25.41 o 
 -14   4  16       74.64       59.82     16.81 o 
 -13   4  16        0.00       -8.21      8.21 o 
 -12   4  16        7.92        6.26     10.95 o 
 -11   4  16       51.91       53.17     14.07 o 
 -10   4  16       96.03      100.48     17.20 o 
  -9   4  16       41.35       58.25     14.47 o 
  -8   4  16        1.04       -6.65      7.43 o 
  -7   4  16       72.11       64.55      7.64 o 
  -6   4  16       11.29        4.70      4.85 o 
  -5   4  16       44.46       45.94      5.85 o 
  -4   4  16       70.26       62.06      8.59 o 
  -3   4  16      110.37      105.31      7.33 o 
  -2   4  16       23.22       16.76      4.67 o 
  -1   4  16      526.21      500.09     15.37 o 
   0   4  16       39.39       26.25      5.27 o 
   1   4  16        7.36        7.18      4.76 o 
   2   4  16       71.21       63.89      7.11 o 
   3   4  16        0.28        4.08      4.92 o 
   4   4  16        0.48        1.10      4.63 o 
   5   4  16       18.12       16.75      5.80 o 
   6   4  16        0.34       -4.75      4.75 o 
   7   4  16      116.27      108.34      9.20 o 
   8   4  16        6.16       13.54      5.98 o 
   9   4  16        7.78        5.95      6.65 o 
  10   4  16       14.84        8.60     12.12 o 
 -13   5  16       97.16      105.95     21.11 o 
 -12   5  16       19.16       22.68     14.86 o 
 -11   5  16       73.58       59.03     17.20 o 
 -10   5  16       30.95       42.61     15.25 o 
  -9   5  16        2.08       20.33     13.29 o 
  -8   5  16        9.20        3.52     12.12 o 
  -7   5  16       19.59       20.95      6.74 o 
  -6   5  16        0.57        3.32      6.26 o 
  -5   5  16        2.97       -5.34      5.34 o 
  -4   5  16        8.78        8.49      6.57 o 
  -3   5  16       40.41       47.48      9.77 o 
  -2   5  16       29.30       27.89      7.51 o 
  -1   5  16        7.45       15.18      9.38 o 
   0   5  16       24.69       10.28      7.01 o 
   1   5  16       10.26        3.02      9.38 o 
   2   5  16        0.20        8.05      7.45 o 
   3   5  16        3.58       -1.37      7.19 o 
   4   5  16        8.32        0.73      7.60 o 
   5   5  16       10.22       13.78      8.40 o 
   6   5  16        6.17        2.74     10.95 o 
 -21   1  17       54.11       51.22     15.64 o 
 -20   1  17       10.36       -1.95     10.16 o 
 -19   1  17       11.63       21.50     12.12 o 
 -18   1  17      199.91      222.45     22.68 o 
 -17   1  17      381.58      369.93     17.98 o 
 -16   1  17        0.21        1.85     10.56 o 
 -15   1  17        8.68        9.15      5.73 o 
 -14   1  17      194.60      219.05     12.91 o 
 -13   1  17      494.74      513.27     19.81 o 
 -12   1  17     1960.54     2006.04     62.55 o 
 -11   1  17      293.41      281.09     13.75 o 
 -10   1  17       31.23       43.29      6.39 o 
  -9   1  17      205.39      211.15     11.13 o 
  -8   1  17       13.93       17.64      4.68 o 
  -7   1  17       12.06       14.86      6.65 o 
  -6   1  17        1.55        2.71      8.41 o 
  -5   1  17       35.65       33.80      5.39 o 
  -4   1  17      910.62      883.47     20.14 o 
  -3   1  17        9.82        8.69      3.20 o 
  -2   1  17       12.84       14.09      7.19 o 
  -1   1  17        3.22        0.75      4.97 o 
   0   1  17      384.08      387.20     19.32 o 
   1   1  17       61.18       53.97      4.46 o 
   2   1  17       28.50       29.77      4.06 o 
   3   1  17      101.79      102.22      5.75 o 
   4   1  17       57.08       59.32      4.86 o 
   5   1  17       15.06        6.74      3.08 o 
   6   1  17       61.81       56.72      5.09 o 
   7   1  17       21.21       17.36      3.90 o 
   8   1  17        3.53        2.17      3.37 o 
   9   1  17       10.31       10.22      3.96 o 
  10   1  17       10.72        9.29      4.22 o 
  11   1  17        0.37       11.15      6.96 o 
  12   1  17      247.47      252.06     13.01 o 
  13   1  17        5.67        3.13      5.75 o 
  14   1  17        4.83        6.54      7.32 o 
 -21   2  17       16.99       21.50     14.47 o 
 -20   2  17       18.64       19.55     13.68 o 
 -19   2  17       13.54       30.89     13.68 o 
 -18   2  17       68.96       55.12     15.64 o 
 -17   2  17        6.43       19.55     11.34 o 
 -16   2  17       35.32       32.84     12.51 o 
 -15   2  17       85.93       77.02     15.64 o 
 -14   2  17        8.27        7.45      7.04 o 
 -13   2  17       16.31       18.40      6.00 o 
 -12   2  17        3.76       13.25      5.67 o 
 -11   2  17       28.62       30.81      5.91 o 
 -10   2  17      104.82      113.83     12.24 o 
  -9   2  17     1207.31     1165.77     25.51 o 
  -8   2  17        0.53       -2.01      3.14 o 
  -7   2  17        0.45        3.92      3.48 o 
  -6   2  17      256.56      244.29      9.39 o 
  -5   2  17       59.64       50.82      8.66 o 
  -4   2  17        9.69        4.81      3.00 o 
  -3   2  17       75.90       77.55      6.05 o 
  -2   2  17        1.89        2.12      4.29 o 
  -1   2  17      926.15      919.65     33.42 o 
   0   2  17      676.82      692.38     17.83 o 
   1   2  17      261.55      271.39     10.66 o 
   2   2  17      207.68      189.36     12.04 o 
   3   2  17       13.03        8.48      4.02 o 
   4   2  17       22.98       30.78      6.66 o 
   5   2  17       87.43       81.74      7.10 o 
   6   2  17      136.54      131.47      8.83 o 
   7   2  17       35.76       26.94      4.41 o 
   8   2  17        3.28       -1.48      4.20 o 
   9   2  17       30.65       31.64      6.00 o 
  10   2  17        4.69       11.75      5.43 o 
  11   2  17       51.81       60.86      8.14 o 
  12   2  17       37.82       48.26      7.82 o 
  13   2  17       10.25       15.26      8.00 o 
 -20   3  17       37.99       36.43     11.19 o 
 -19   3  17        4.44        7.07      8.81 o 
 -18   3  17       32.78       28.14     10.22 o 
 -17   3  17        0.38       -6.22      6.22 o 
 -16   3  17      134.99      177.10     22.68 o 
 -15   3  17       28.58       51.61     14.86 o 
 -14   3  17       37.92       36.75     13.29 o 
 -13   3  17       38.21       25.41     11.73 o 
 -12   3  17        0.07        0.39      7.43 o 
 -11   3  17       86.21       88.36     15.25 o 
 -10   3  17       92.68       63.07     26.98 o 
  -9   3  17       22.09       23.08      5.56 o 
  -8   3  17        1.18        4.61      6.84 o 
  -7   3  17      636.35      526.20     14.79 o 
  -6   3  17       72.98       53.11      5.26 o 
  -5   3  17       93.95       82.03      9.69 o 
  -4   3  17       18.48       15.08      3.88 o 
  -3   3  17       22.88       18.03      4.21 o 
  -2   3  17      201.73      218.36      9.73 o 
  -1   3  17      845.99      814.66     20.39 o 
   0   3  17        0.05       -1.91      3.52 o 
   1   3  17       67.97       63.38      6.29 o 
   2   3  17       19.80       14.20      4.74 o 
   3   3  17       23.27       26.25      5.28 o 
   4   3  17      473.98      492.94     16.11 o 
   5   3  17        0.70       -1.21      3.90 o 
   6   3  17       27.78       39.77      7.40 o 
   7   3  17        0.28       -2.47      4.57 o 
   8   3  17        0.29        4.34      4.88 o 
   9   3  17        2.10       -0.88      7.39 o 
  10   3  17       44.99       47.16      7.43 o 
  11   3  17       15.93       22.00      6.93 o 
 -17   4  17        8.03       33.62     15.64 o 
 -16   4  17       26.58       29.71     15.25 o 
 -15   4  17      304.63      333.48     31.28 o 
 -14   4  17      438.64      530.53     37.14 o 
 -13   4  17        6.49       -5.86      9.77 o 
 -12   4  17        9.79        0.78      9.77 o 
 -11   4  17       13.05       12.12     10.56 o 
 -10   4  17        4.84        7.04     10.56 o 
  -9   4  17       14.06        5.86     10.56 o 
  -8   4  17        0.51        2.74      8.99 o 
  -7   4  17       33.78       36.74      6.73 o 
  -6   4  17       11.37        5.21      5.34 o 
  -5   4  17        0.26       -4.55      4.55 o 
  -4   4  17        7.05        5.22      4.06 o 
  -3   4  17       75.56       84.74      7.12 o 
  -2   4  17       36.16       33.88      5.55 o 
  -1   4  17      160.56      176.57     13.51 o 
   0   4  17        3.78       -2.60      4.42 o 
   1   4  17      149.44      153.96      9.46 o 
   2   4  17      105.37      112.39      8.73 o 
   3   4  17        2.78       -0.03      4.72 o 
   4   4  17        2.15        8.57      5.16 o 
   5   4  17       29.25       31.38      6.68 o 
   6   4  17       43.53       48.47      8.20 o 
   7   4  17       16.13       23.64      6.77 o 
   8   4  17       14.09       19.37      8.53 o 
   9   4  17        6.54       15.00      8.00 o 
 -13   5  17       47.03       31.67     16.81 o 
 -12   5  17        0.06        3.91     12.90 o 
 -11   5  17        5.55        6.26     13.29 o 
 -10   5  17       39.01       40.66     16.42 o 
  -9   5  17       14.46       42.22     16.03 o 
  -8   5  17       20.07       29.32     14.07 o 
  -7   5  17        0.49        0.21      6.21 o 
  -6   5  17       52.53       51.16      8.34 o 
  -5   5  17       11.31        3.37      7.82 o 
  -4   5  17       57.69       79.99     12.71 o 
  -3   5  17       27.29       24.55      7.70 o 
  -2   5  17        0.45        3.21      6.67 o 
  -1   5  17      127.39      137.59     11.97 o 
   0   5  17       64.54       76.90     10.34 o 
   1   5  17       24.64       33.79      8.70 o 
   2   5  17       40.74       50.27      9.63 o 
   3   5  17       65.23       80.82     11.13 o 
   4   5  17        1.60       -3.48      7.60 o 
 -19   0  18      361.06      372.19     27.76 o 
 -18   0  18      490.45      521.14     32.06 o 
 -17   0  18      168.02      172.02     18.77 o 
 -16   0  18      105.83      129.41     16.03 o 
 -15   0  18       63.51       59.82     12.51 o 
 -14   0  18      317.43      292.83     21.50 o 
 -13   0  18       20.32       25.02      8.99 o 
 -12   0  18     1336.99     1340.19     52.00 o 
 -11   0  18     1389.63     1465.30     54.73 o 
 -10   0  18     1557.13     1581.41     57.47 o 
  -9   0  18       35.86       28.15      8.21 o 
  -8   0  18       24.27       21.11      7.04 o 
  -7   0  18       13.47       14.07      6.65 o 
  -6   0  18      122.03      114.16     11.73 o 
  -5   0  18      262.72      281.88     17.59 o 
  -4   0  18     2434.59     2416.88     77.41 o 
  -3   0  18      445.48      464.06     23.46 o 
  -2   0  18      181.49      181.24      9.81 o 
  -1   0  18       24.85       19.63      9.38 o 
   0   0  18       14.60       13.65      4.28 o 
   1   0  18        0.15       -1.41      3.56 o 
   2   0  18        7.22        6.45      4.15 o 
   3   0  18      139.00      143.39      9.53 o 
   4   0  18      104.14      133.59      9.68 o 
   5   0  18      112.52      103.18     12.51 o 
   6   0  18        0.15        5.26     10.95 o 
   7   0  18       93.30       81.56      8.68 o 
   8   0  18       38.58       26.44      6.73 o 
   9   0  18       14.81       12.12      6.08 o 
  10   0  18       17.80       20.59      9.58 o 
  11   0  18        6.80       -5.31      9.77 o 
  12   0  18       69.86       79.62     10.62 o 
  13   0  18        2.09        8.60     11.34 o 
 -21   1  18      130.13      125.89     20.72 o 
 -20   1  18      283.03      289.31     27.37 o 
 -19   1  18        3.44       -9.38      9.38 o 
 -18   1  18       47.47       29.71     11.73 o 
 -17   1  18       85.04       86.79     15.64 o 
 -16   1  18        2.24        2.84      5.51 o 
 -15   1  18      175.76      173.86     12.52 o 
 -14   1  18      147.39      167.48     11.85 o 
 -13   1  18      362.10      350.78     18.57 o 
 -12   1  18     1486.71     1491.91     40.04 o 
 -11   1  18       88.57      104.20     12.32 o 
 -10   1  18      247.32      283.72     13.75 o 
  -9   1  18        0.00       -0.20      3.71 o 
  -8   1  18        2.53        7.43      5.86 o 
  -7   1  18        2.02        5.47      3.87 o 
  -6   1  18      174.68      180.23     16.42 o 
  -5   1  18      268.00      256.59     12.15 o 
  -4   1  18       95.72       97.38      6.23 o 
  -3   1  18       30.27       26.42      8.35 o 
  -2   1  18      438.46      439.60     13.09 o 
  -1   1  18      150.43      153.24     11.80 o 
   0   1  18      132.90      117.12      8.24 o 
   1   1  18        8.22        9.16      3.01 o 
   2   1  18       98.48      101.46      5.86 o 
   3   1  18      928.60      908.19     18.75 o 
   4   1  18      318.31      303.29     12.30 o 
   5   1  18       68.53       70.86      9.99 o 
   6   1  18        4.11       -0.84      3.01 o 
   7   1  18       20.02       16.13      4.03 o 
   8   1  18       44.26       42.08      5.14 o 
   9   1  18       17.77       14.47      4.25 o 
  10   1  18      326.25      350.64     12.10 o 
  11   1  18        2.75       -2.16      5.26 o 
  12   1  18      158.75      202.56     12.89 o 
  13   1  18        3.14        3.23      7.51 o 
 -21   2  18       47.45       87.96     20.33 o 
 -20   2  18       48.95       47.70     17.20 o 
 -19   2  18        2.27       -9.38      9.38 o 
 -18   2  18       45.89       33.62     12.90 o 
 -17   2  18      125.71      129.80     19.55 o 
 -16   2  18       14.17        8.99      9.38 o 
 -15   2  18       18.45       14.47     10.16 o 
 -14   2  18      205.03      200.17     21.11 o 
 -13   2  18        0.86        2.59      4.51 o 
 -12   2  18      174.10      157.70     11.08 o 
 -11   2  18        4.99        9.29      4.98 o 
 -10   2  18      227.14      226.20     12.49 o 
  -9   2  18       85.79       85.68      6.65 o 
  -8   2  18      168.47      151.30      9.95 o 
  -7   2  18        2.25       -1.43      3.66 o 
  -6   2  18      301.29      261.11     12.82 o 
  -5   2  18      232.20      235.18      9.63 o 
  -4   2  18      386.10      366.07     11.91 o 
  -3   2  18      147.15      141.21      7.66 o 
  -2   2  18        6.95       10.81      3.82 o 
  -1   2  18      148.88      167.44      8.49 o 
   0   2  18      203.94      205.14      9.40 o 
   1   2  18     1791.93     1642.05     33.78 o 
   2   2  18      391.09      366.96     12.87 o 
   3   2  18        0.75        0.52      3.55 o 
   4   2  18      103.31       86.54      7.17 o 
   5   2  18        0.13       -3.73      3.73 o 
   6   2  18       12.33       12.63      4.05 o 
   7   2  18        3.58        3.57      3.74 o 
   8   2  18        0.20        3.54      4.82 o 
   9   2  18      191.91      229.35     16.65 o 
  10   2  18       66.93       57.19      7.70 o 
  11   2  18        0.87       -0.90      5.56 o 
  12   2  18      183.37      198.87     14.63 o 
 -20   3  18        1.69      -11.34     11.34 o 
 -19   3  18        0.02       13.68      9.01 o 
 -18   3  18       81.02       82.28     17.59 o 
 -17   3  18      342.75      367.50     32.45 o 
 -16   3  18       37.77       59.03     16.42 o 
 -15   3  18        1.94        7.43     11.34 o 
 -14   3  18       90.96       71.15     16.42 o 
 -13   3  18       10.34       21.11     10.56 o 
 -12   3  18       14.49       15.64     10.16 o 
 -11   3  18        0.94       -2.35      7.82 o 
 -10   3  18      126.46       97.74     15.64 o 
  -9   3  18       72.75       55.31      9.19 o 
  -8   3  18       40.02       28.01      7.23 o 
  -7   3  18       77.46       78.80     11.34 o 
  -6   3  18       92.35       66.66      5.99 o 
  -5   3  18        1.10       -1.24      3.20 o 
  -4   3  18      137.99      136.77      7.88 o 
  -3   3  18       18.52       20.44      4.57 o 
  -2   3  18      255.84      241.42     10.46 o 
  -1   3  18      418.96      412.83     13.62 o 
   0   3  18       27.01       28.97      5.16 o 
   1   3  18       16.37       10.79      4.57 o 
   2   3  18      790.90      798.51     26.13 o 
   3   3  18        8.36       13.63      4.75 o 
   4   3  18        7.66        3.60      4.34 o 
   5   3  18       10.88       16.39      5.33 o 
   6   3  18       65.44       63.49      7.31 o 
   7   3  18       55.63       68.85      9.96 o 
   8   3  18       65.94       84.51      8.50 o 
   9   3  18       12.24        9.19      7.23 o 
  10   3  18       22.70       30.24      8.42 o 
 -17   4  18       20.43       24.24     15.25 o 
 -16   4  18        2.90        5.86     12.51 o 
 -15   4  18      122.83      122.76     22.28 o 
 -14   4  18        1.60       17.20     12.51 o 
 -13   4  18       71.98       78.58     17.98 o 
 -12   4  18       85.14       79.75     16.81 o 
 -11   4  18       17.05       21.59      7.57 o 
 -10   4  18        1.34        4.81      6.46 o 
  -9   4  18        0.32       -4.05      5.79 o 
  -8   4  18       76.62       69.98     15.64 o 
  -7   4  18      105.37       83.35      8.75 o 
  -6   4  18       11.57        6.70      5.73 o 
  -5   4  18       42.40       59.02      8.24 o 
  -4   4  18       85.76       67.26      6.50 o 
  -3   4  18       98.44      133.90      8.56 o 
  -2   4  18       68.39       54.89      6.70 o 
  -1   4  18      358.79      363.76     19.67 o 
   0   4  18       85.15      115.49      8.42 o 
   1   4  18      187.93      189.63     10.46 o 
   2   4  18       22.34       33.91      6.45 o 
   3   4  18      137.44      154.66     10.22 o 
   4   4  18        0.63        0.68      5.55 o 
   5   4  18      161.08      183.94     11.27 o 
   6   4  18       94.57      112.27     13.56 o 
   7   4  18       91.60      116.93     10.34 o 
   8   4  18        0.15       10.23     13.10 o 
 -12   5  18       14.76        5.86     14.07 o 
 -11   5  18        2.01       11.73     14.47 o 
 -10   5  18        4.85       11.34     13.29 o 
  -9   5  18       18.80       16.42     14.47 o 
  -8   5  18       32.55       53.17     16.81 o 
  -7   5  18       26.85       33.25     11.14 o 
  -6   5  18       21.67       28.47      7.82 o 
  -5   5  18       43.53       56.08     11.53 o 
  -4   5  18       10.02       11.92      7.22 o 
  -3   5  18        3.74        9.75      7.62 o 
  -2   5  18      265.40      312.80     34.99 o 
  -1   5  18        0.95       -5.48      6.62 o 
   0   5  18        0.12       -7.04      9.58 o 
   1   5  18      111.76       98.28     11.32 o 
   2   5  18       20.21       22.65      8.83 o 
   3   5  18       68.83       65.60     20.53 o 
   4   5  18       12.27        8.60     12.90 o 
 -21   1  19        7.41       -3.91     10.16 o 
 -20   1  19      177.19      188.44     23.07 o 
 -19   1  19       19.30       25.02     13.29 o 
 -18   1  19        0.31       -2.74      8.60 o 
 -17   1  19        5.25        6.65      8.99 o 
 -16   1  19       79.62       84.36     10.02 o 
 -15   1  19        9.63        4.81      5.45 o 
 -14   1  19        1.03       12.96      6.45 o 
 -13   1  19       16.90       30.94      9.38 o 
 -12   1  19       94.52       98.57      9.63 o 
 -11   1  19      119.36      101.84     11.14 o 
 -10   1  19       67.69       60.63      7.68 o 
  -9   1  19       20.26       19.30      5.26 o 
  -8   1  19      178.86      183.43     10.90 o 
  -7   1  19        0.05        6.81      4.23 o 
  -6   1  19      417.47      416.66     20.13 o 
  -5   1  19      642.59      614.50     20.31 o 
  -4   1  19      220.82      221.98      9.66 o 
  -3   1  19     1783.31     1762.30     34.98 o 
  -2   1  19        2.32        1.14      2.89 o 
  -1   1  19      506.62      481.80     14.29 o 
   0   1  19      174.33      157.42     16.00 o 
   1   1  19      110.65      120.32      6.40 o 
   2   1  19      275.90      258.75      9.25 o 
   3   1  19       24.31       15.56      6.60 o 
   4   1  19      323.24      318.32     10.63 o 
   5   1  19       10.84       11.88      4.47 o 
   6   1  19       88.40       80.50      6.37 o 
   7   1  19      155.46      150.04      7.92 o 
   8   1  19       77.66       80.39      7.58 o 
   9   1  19       94.76       76.87      8.75 o 
  10   1  19       46.01       35.25      6.68 o 
  11   1  19        2.69        5.87      5.47 o 
  12   1  19       87.66       89.35     11.52 o 
 -21   2  19        2.86       26.19     15.64 o 
 -20   2  19       22.71       11.34     12.90 o 
 -19   2  19        1.53        1.56     11.34 o 
 -18   2  19        1.19        7.04     11.34 o 
 -17   2  19      208.42      193.13     23.46 o 
 -16   2  19      107.61      118.46     18.37 o 
 -15   2  19      124.63      121.59     17.98 o 
 -14   2  19       97.86       96.96     16.42 o 
 -13   2  19       43.90       37.20     11.34 o 
 -12   2  19       11.30        8.59      5.26 o 
 -11   2  19       26.64       28.20     10.36 o 
 -10   2  19       55.76       55.58      7.51 o 
  -9   2  19       21.16       18.24      5.62 o 
  -8   2  19       24.49       27.42      9.19 o 
  -7   2  19        2.37        2.57      4.04 o 
  -6   2  19        0.89        0.94      3.39 o 
  -5   2  19      364.73      342.22     11.75 o 
  -4   2  19       12.20       20.86      4.36 o 
  -3   2  19        0.57       -1.07      3.31 o 
  -2   2  19      358.87      355.29     12.32 o 
  -1   2  19      735.98      744.85     20.62 o 
   0   2  19      495.75      514.32     15.42 o 
   1   2  19      233.33      242.04     10.60 o 
   2   2  19      213.35      174.63      9.21 o 
   3   2  19       46.90       42.32      6.80 o 
   4   2  19       51.70       46.89      6.36 o 
   5   2  19      102.32       84.12      7.63 o 
   6   2  19       34.42       28.55      5.96 o 
   7   2  19       11.33       -1.87      7.17 o 
   8   2  19       24.51       35.28      6.46 o 
   9   2  19        0.59        6.63      5.49 o 
  10   2  19       13.86        5.50      5.72 o 
  11   2  19      241.60      242.00     13.33 o 
 -19   3  19        1.39       -0.28      8.27 o 
 -18   3  19       21.31       32.06     16.03 o 
 -17   3  19        0.62       21.50     14.47 o 
 -16   3  19       89.00      139.57     21.89 o 
 -15   3  19       92.67      136.05     21.11 o 
 -14   3  19       15.32       36.75     14.07 o 
 -13   3  19        0.02        3.91      9.38 o 
 -12   3  19        0.45        6.26      9.77 o 
 -11   3  19        5.32       -4.30      7.82 o 
 -10   3  19        0.02       -6.26      6.26 o 
  -9   3  19      407.21      415.22     17.38 o 
  -8   3  19      667.83      571.23     20.76 o 
  -7   3  19       49.02       52.65      7.38 o 
  -6   3  19        2.61       -1.87      3.52 o 
  -5   3  19      126.97      133.20     13.06 o 
  -4   3  19       11.66       13.67      4.64 o 
  -3   3  19      373.63      344.23     12.43 o 
  -2   3  19      315.82      300.26     11.72 o 
  -1   3  19       19.67       16.86      4.79 o 
   0   3  19        1.76        1.39      5.29 o 
   1   3  19       85.49       77.07      8.21 o 
   2   3  19       34.82       59.36      6.60 o 
   3   3  19       55.14       51.96      6.72 o 
   4   3  19        7.64       20.93      5.41 o 
   5   3  19        8.41        2.62      4.81 o 
   6   3  19        5.44       -3.65      4.85 o 
   7   3  19        6.60        1.54      5.40 o 
   8   3  19      164.49      205.62     12.07 o 
   9   3  19        0.20       -2.94      5.75 o 
  10   3  19       76.92       96.06     26.00 o 
 -16   4  19       36.89       36.75     16.81 o 
 -15   4  19        5.10       -4.30     11.73 o 
 -14   4  19       17.26       15.25     12.90 o 
 -13   4  19        3.86        1.40      7.40 o 
 -12   4  19        0.00       -2.86      6.73 o 
 -11   4  19      139.16      127.76     13.55 o 
 -10   4  19        0.72        0.15      6.48 o 
  -9   4  19       15.02       27.50     17.01 o 
  -8   4  19       27.44       23.37     14.86 o 
  -7   4  19        1.73        5.46      4.70 o 
  -6   4  19       33.35       25.75      6.85 o 
  -5   4  19        4.62        3.77      5.73 o 
  -4   4  19      430.21      419.80     18.20 o 
  -3   4  19       43.82       37.35      5.95 o 
  -2   4  19      229.37      231.56     12.78 o 
  -1   4  19      723.02      703.75     20.04 o 
   0   4  19      537.90      544.47     17.60 o 
   1   4  19        3.57        1.75      4.81 o 
   2   4  19       82.28       98.41      8.85 o 
   3   4  19        1.41        0.58      5.39 o 
   4   4  19        0.51       -3.89      5.30 o 
   5   4  19        1.19        4.55      5.68 o 
   6   4  19      142.87      160.04     11.26 o 
   7   4  19        8.76        4.39      7.89 o 
 -11   5  19       58.91       29.71     17.20 o 
 -10   5  19        0.40        7.43     14.47 o 
  -9   5  19       64.97       80.93     19.55 o 
  -8   5  19        0.21       18.37     14.47 o 
  -7   5  19       19.29       18.37     14.07 o 
  -6   5  19       92.20       72.16     18.57 o 
  -5   5  19      138.87      167.53     12.77 o 
  -4   5  19        6.58       13.60      9.38 o 
  -3   5  19       83.69       97.59     10.99 o 
  -2   5  19        0.08       -6.89      6.89 o 
  -1   5  19        8.48       19.67      8.52 o 
   0   5  19       28.19       32.57      9.07 o 
   1   5  19        1.86        4.50      7.74 o 
   2   5  19        0.65        1.37      7.74 o 
 -19   0  20      131.58      148.95     19.16 o 
 -18   0  20        6.27        8.60      9.77 o 
 -17   0  20      108.74      135.66     17.59 o 
 -16   0  20      140.44      140.74     17.20 o 
 -15   0  20       33.39       47.70     11.73 o 
 -14   0  20       34.03       34.40     10.56 o 
 -13   0  20       57.45       71.54     13.29 o 
 -12   0  20      182.00      192.74     17.98 o 
 -11   0  20       65.39       66.85     11.73 o 
 -10   0  20      109.04       96.17     13.29 o 
  -9   0  20      146.41      132.53     14.47 o 
  -8   0  20      116.01      124.32     13.68 o 
  -7   0  20      959.65      967.22     40.27 o 
  -6   0  20      315.47      318.63     20.33 o 
  -5   0  20      670.72      678.70     31.28 o 
  -4   0  20     2108.61     1965.33     67.24 o 
  -2   0  20        0.00        1.83      4.50 o 
  -1   0  20       70.64       72.82      9.38 o 
   0   0  20       85.38       77.25      7.74 o 
   1   0  20      423.30      381.79     15.75 o 
   2   0  20       86.12       90.98     11.34 o 
   3   0  20      514.96      449.84     33.82 o 
   4   0  20      323.45      301.13     20.92 o 
   5   0  20        9.64        8.77      4.95 o 
   6   0  20       21.68       20.45      5.94 o 
   7   0  20      205.63      163.63     12.02 o 
   8   0  20       13.77       10.55      9.58 o 
   9   0  20      176.71      181.78     13.26 o 
  10   0  20       67.30       56.44      9.53 o 
  11   0  20       38.98       49.04     10.06 o 
 -21   1  20       34.60       32.45     15.25 o 
 -20   1  20        2.61       -7.04     10.56 o 
 -19   1  20      180.28      184.53     22.68 o 
 -18   1  20        7.69        9.77     10.56 o 
 -17   1  20        0.53        2.74      8.99 o 
 -16   1  20       24.39       14.63      7.23 o 
 -15   1  20        6.32       11.96      8.99 o 
 -14   1  20       42.80       40.73      8.00 o 
 -13   1  20        5.19       -0.27      5.23 o 
 -12   1  20      112.13      102.32     10.02 o 
 -11   1  20      116.69      134.37     10.77 o 
 -10   1  20       39.81       36.08      8.21 o 
  -9   1  20       33.70       32.14      6.62 o 
  -8   1  20       32.51       44.42     17.20 o 
  -7   1  20        0.98       -3.13      3.87 o 
  -6   1  20      661.81      685.71     22.37 o 
  -5   1  20      307.56      328.33     14.62 o 
  -4   1  20      188.19      178.99      8.65 o 
  -3   1  20      797.96      766.40     19.40 o 
  -2   1  20       32.51       38.63      5.04 o 
  -1   1  20      126.60      132.28      7.82 o 
   0   1  20       39.80       41.90      5.24 o 
   1   1  20      468.31      431.58     12.19 o 
   2   1  20      111.99      118.14      6.73 o 
   3   1  20      206.26      179.62     10.16 o 
   4   1  20       14.37        7.76      3.56 o 
   5   1  20       39.92       36.89      4.97 o 
   6   1  20      115.04      118.29      7.31 o 
   7   1  20       30.15       30.50      5.04 o 
   8   1  20        9.14       -0.03      3.90 o 
   9   1  20       17.32       20.26      5.20 o 
  10   1  20       20.74       16.23      6.23 o 
  11   1  20       33.10       30.61      7.33 o 
 -20   2  20        4.23        5.86     12.90 o 
 -19   2  20        0.94       -0.39     11.34 o 
 -18   2  20       14.02       11.73     12.12 o 
 -17   2  20        0.38       -3.13      9.77 o 
 -16   2  20       21.43       27.76     12.90 o 
 -15   2  20       18.47       -3.91      8.21 o 
 -14   2  20       52.62       50.82     13.29 o 
 -13   2  20        6.11        6.63      5.73 o 
 -12   2  20       64.43       49.15      7.98 o 
 -11   2  20      116.12      108.61      9.77 o 
 -10   2  20       87.32       93.61      9.30 o 
  -9   2  20      194.71      194.76     28.54 o 
  -8   2  20       90.80       86.66      8.55 o 
  -7   2  20        1.58        4.47      4.32 o 
  -6   2  20        8.99       10.44      4.89 o 
  -5   2  20        9.24       13.18      4.45 o 
  -4   2  20       38.58       38.55      5.25 o 
  -3   2  20       75.76       77.25      6.62 o 
  -2   2  20        1.80       -0.86      3.48 o 
  -1   2  20       12.87       17.12      4.64 o 
   0   2  20      193.82      167.81      9.18 o 
   1   2  20       37.44       34.01      5.56 o 
   2   2  20        9.99        8.55      4.35 o 
   3   2  20       79.00       82.83      7.51 o 
   4   2  20       48.88       39.64      7.87 o 
   5   2  20      129.72      128.80      9.17 o 
   6   2  20       68.18       67.14      7.44 o 
   7   2  20       28.60       34.06      9.94 o 
   8   2  20        0.16        2.63      5.03 o 
   9   2  20        6.27        9.97      7.51 o 
  10   2  20       28.74       40.92      7.91 o 
 -19   3  20        6.21        4.10      9.07 o 
 -18   3  20       47.05       62.94     18.37 o 
 -17   3  20       86.43       61.38     17.59 o 
 -16   3  20       35.44       47.70     15.64 o 
 -15   3  20        2.39        6.26     10.95 o 
 -14   3  20        0.13       -7.82      7.82 o 
 -13   3  20        1.70       -0.78      9.38 o 
 -12   3  20       18.57        1.95      9.38 o 
 -11   3  20        6.49       12.90      9.38 o 
 -10   3  20       28.67       14.86      9.38 o 
  -9   3  20      259.68      257.96     14.28 o 
  -8   3  20        0.17        4.45      6.45 o 
  -7   3  20       24.78       28.83      6.67 o 
  -6   3  20      119.37      109.32      7.64 o 
  -5   3  20        6.60       -0.61      5.94 o 
  -4   3  20       95.70       92.89      7.42 o 
  -3   3  20       35.37       27.90      5.35 o 
  -2   3  20       79.23       77.35      7.12 o 
  -1   3  20      238.89      233.53     14.31 o 
   0   3  20       22.31       32.41      5.77 o 
   1   3  20       43.64       44.45      6.44 o 
   2   3  20       23.28       31.95      5.97 o 
   3   3  20       75.23       72.84      7.87 o 
   4   3  20       49.45       54.84     14.95 o 
   5   3  20      230.05      222.19     11.93 o 
   6   3  20        9.67       14.50      5.84 o 
   7   3  20        1.14        4.12      5.79 o 
   8   3  20        5.79        5.96      5.79 o 
   9   3  20       32.93       22.13      9.01 o 
 -15   4  20        1.39        6.03      7.51 o 
 -14   4  20        2.44       -7.12      7.12 o 
 -13   4  20        7.97       -2.15      6.91 o 
 -12   4  20       42.84       29.74      9.53 o 
 -11   4  20        1.97        6.82      6.89 o 
 -10   4  20       36.84       43.86     19.74 o 
  -9   4  20       12.85       17.79      8.99 o 
  -8   4  20        2.86        4.30      6.36 o 
  -7   4  20        2.94        4.29      4.99 o 
  -6   4  20       20.66       41.23      7.97 o 
  -5   4  20       92.21       96.78     10.14 o 
  -4   4  20       26.80       32.24      7.70 o 
  -3   4  20        1.64        0.70      6.18 o 
  -2   4  20       40.13       30.77      7.81 o 
  -1   4  20      182.37      144.45      9.85 o 
   0   4  20      131.05      123.63      9.33 o 
   1   4  20      179.51      175.05     10.91 o 
   2   4  20        0.00        7.12      6.80 o 
   3   4  20      108.00       99.35     10.24 o 
   4   4  20       24.65       19.14      6.75 o 
   5   4  20      113.66      122.32     15.01 o 
   6   4  20       18.61       14.27      8.57 o 
  -9   5  20        3.08        8.99     14.47 o 
  -8   5  20        9.25        3.52     12.90 o 
  -7   5  20       45.18       33.62     15.25 o 
  -6   5  20       25.37       19.90      8.16 o 
  -5   5  20        7.34        8.19      7.59 o 
  -4   5  20        4.81       12.43     12.51 o 
  -3   5  20       21.16       24.87      8.64 o 
  -2   5  20        2.78        2.35     10.16 o 
  -1   5  20       29.85       63.82     10.46 o 
   0   5  20      109.23       92.05     14.27 o 
   1   5  20        4.86        3.13     11.73 o 
 -20   1  21      284.87      303.77     29.71 o 
 -19   1  21       18.88       45.74     14.47 o 
 -18   1  21        1.08        3.13      9.77 o 
 -17   1  21       79.56       86.79     16.81 o 
 -16   1  21        1.70        1.08     10.75 o 
 -15   1  21       14.21       21.08      6.89 o 
 -14   1  21       58.53      101.15     20.92 o 
 -13   1  21        6.28       16.58     11.92 o 
 -12   1  21        1.69       15.27      9.58 o 
 -11   1  21       64.38       57.21      9.58 o 
 -10   1  21       37.03       27.01      6.46 o 
  -9   1  21       87.39       81.93      8.79 o 
  -8   1  21        0.03        0.37      4.40 o 
  -7   1  21      179.94      175.12     11.45 o 
  -6   1  21       42.96       59.41     12.90 o 
  -5   1  21       78.60       91.78      8.70 o 
  -4   1  21        1.41       -3.04      5.18 o 
  -3   1  21      201.67      194.73      9.32 o 
  -2   1  21        6.06        2.20      3.48 o 
  -1   1  21      457.04      467.12     14.75 o 
   0   1  21       62.34       49.32      5.87 o 
   1   1  21        3.34        9.75      4.08 o 
   2   1  21        0.17        4.53      3.44 o 
   3   1  21       82.87       75.96      6.10 o 
   4   1  21      133.99      134.65      7.59 o 
   5   1  21       47.57       47.69     11.17 o 
   6   1  21        9.97       12.34      4.29 o 
   7   1  21        5.51       12.63      4.57 o 
   8   1  21       60.08       74.68      7.00 o 
   9   1  21        3.35        2.47      5.41 o 
  10   1  21       11.68       18.91      6.69 o 
 -20   2  21       58.59       28.15     15.25 o 
 -19   2  21        3.77       21.11     14.07 o 
 -18   2  21       19.09       41.05     14.47 o 
 -17   2  21      171.74      222.06     25.02 o 
 -16   2  21       23.30       38.31     13.68 o 
 -15   2  21        3.60        9.38     10.95 o 
 -14   2  21       36.34       14.07     10.56 o 
 -13   2  21      234.53      221.23     14.35 o 
 -12   2  21        8.16       13.56      6.20 o 
 -11   2  21       28.53       33.90      7.82 o 
 -10   2  21       15.27        9.82      5.42 o 
  -9   2  21        0.92        1.70      4.95 o 
  -8   2  21       19.30       23.46      6.48 o 
  -7   2  21        5.15        1.92     11.14 o 
  -6   2  21        9.00        0.77      6.84 o 
  -5   2  21       60.62       62.98     11.71 o 
  -4   2  21        9.03       10.94      4.05 o 
  -3   2  21       19.30       25.16      4.99 o 
  -2   2  21        0.26        1.92      3.73 o 
  -1   2  21      220.15      218.20     10.31 o 
   0   2  21       50.25       40.23      5.78 o 
   1   2  21      101.24      108.11      8.80 o 
   2   2  21       37.81       49.63      6.60 o 
   3   2  21       16.27       12.80      5.23 o 
   4   2  21       11.08       18.07      6.89 o 
   5   2  21       14.41       22.44      5.86 o 
   6   2  21       46.65       56.51      7.35 o 
   7   2  21       15.82       13.76      6.74 o 
   8   2  21       31.02       35.17      7.15 o 
   9   2  21       45.94       49.69      7.99 o 
 -18   3  21       45.99       34.01     16.42 o 
 -17   3  21        6.20      -10.56     10.95 o 
 -16   3  21        4.20       33.62     14.86 o 
 -15   3  21      259.67      262.33     26.98 o 
 -14   3  21        0.15       17.20     12.12 o 
 -13   3  21        4.41        8.60     10.95 o 
 -12   3  21       70.70       70.37     16.42 o 
 -11   3  21       93.19       61.38     15.25 o 
 -10   3  21       78.49       64.12     14.47 o 
  -9   3  21      147.23      124.32     17.59 o 
  -8   3  21        3.29       15.69      6.26 o 
  -7   3  21      151.88      147.01     18.77 o 
  -6   3  21        2.08        1.61      4.06 o 
  -5   3  21        3.31        1.22      4.35 o 
  -4   3  21      153.88      149.72      8.99 o 
  -3   3  21        4.46        0.02      4.34 o 
  -2   3  21       26.97       15.45      5.48 o 
  -1   3  21        0.51       -2.93      4.13 o 
   0   3  21      128.44      117.67      8.80 o 
   1   3  21        3.98       -0.41      4.50 o 
   2   3  21        0.71        6.73      4.81 o 
   3   3  21        0.86       -4.44      4.44 o 
   4   3  21       13.32       12.56      5.62 o 
   5   3  21       35.29       36.71      7.32 o 
   6   3  21       16.46       14.76      6.16 o 
   7   3  21        8.32        9.92      6.38 o 
   8   3  21        0.04        5.84      7.60 o 
 -15   4  21       14.00        6.40     20.13 o 
 -14   4  21       38.40       39.91     10.90 o 
 -13   4  21       11.13       -3.27      7.04 o 
 -12   4  21       18.66       17.90      8.73 o 
 -11   4  21        9.51        1.78      7.14 o 
 -10   4  21        6.28        8.71      7.51 o 
  -9   4  21        1.24        4.91      7.14 o 
  -8   4  21        1.48        2.68      6.67 o 
  -7   4  21        5.14        2.09      6.57 o 
  -6   4  21       11.29        7.92      5.22 o 
  -5   4  21        7.85       12.51      9.77 o 
  -4   4  21       44.68       67.08      9.67 o 
  -3   4  21       17.34       17.54      7.29 o 
  -2   4  21       10.33        9.93      5.45 o 
  -1   4  21       29.49       20.78      7.57 o 
   0   4  21       66.35       68.68      8.50 o 
   1   4  21       44.75       70.62     10.38 o 
   2   4  21       73.39       76.94      8.87 o 
   3   4  21       36.50       27.37      7.06 o 
   4   4  21        0.07       -0.72      6.34 o 
   5   4  21       13.48       15.51      8.68 o 
  -7   5  21      161.62      175.54     24.24 o 
  -6   5  21        3.08        9.65      8.10 o 
  -5   5  21      151.26      200.60     20.53 o 
  -4   5  21      178.90      195.80     15.03 o 
  -3   5  21       52.63       78.58     11.17 o 
  -2   5  21       34.19       30.86      9.49 o 
 -18   0  22      169.79      168.50     21.11 o 
 -17   0  22        7.22       13.68     10.95 o 
 -16   0  22       57.70       80.54     15.64 o 
 -15   0  22      221.65      212.29     21.50 o 
 -14   0  22      262.95      284.22     23.07 o 
 -13   0  22     1924.70     2026.71     75.06 o 
 -12   0  22     2703.95     2819.96     96.17 o 
 -11   0  22     1196.46     1187.33     50.04 o 
 -10   0  22        1.87        3.52      7.82 o 
  -9   0  22       71.44       52.00     11.73 o 
  -8   0  22      832.03      794.03     37.14 o 
  -7   0  22      309.39      303.77     21.50 o 
  -6   0  22        7.80        4.30      6.65 o 
  -5   0  22       13.55       13.29      7.43 o 
  -4   0  22       35.52       31.28      8.99 o 
  -3   0  22      352.70      351.47     22.28 o 
  -2   0  22       94.49       65.29     11.34 o 
  -1   0  22       88.38       97.02     11.14 o 
   0   0  22        1.02       -6.45      6.45 o 
   1   0  22        1.60        5.17      4.83 o 
   2   0  22       21.34       17.53      5.94 o 
   3   0  22      722.12      672.75     23.77 o 
   4   0  22       92.20      103.46     13.29 o 
   5   0  22        7.94        5.57      6.84 o 
   6   0  22        1.65        4.13      5.39 o 
   7   0  22       10.11        1.74      6.06 o 
   8   0  22       37.15       50.03      9.19 o 
   9   0  22        3.71       10.52     15.25 o 
  10   0  22       75.15       80.15     15.64 o 
 -20   1  22       72.65      105.17     20.33 o 
 -19   1  22       42.17       39.88     15.64 o 
 -18   1  22       10.60       -1.95      9.77 o 
 -17   1  22        6.85        7.82     10.56 o 
 -16   1  22       56.22       62.87     10.18 o 
 -15   1  22       23.85       26.15      7.85 o 
 -14   1  22      119.83       96.54     10.90 o 
 -13   1  22       52.96       69.47      9.57 o 
 -12   1  22       11.19       10.79      6.18 o 
 -11   1  22      371.19      426.93     23.26 o 
 -10   1  22       14.42       21.04      8.01 o 
  -9   1  22        2.46        4.80      5.26 o 
  -8   1  22       41.62       40.48      7.19 o 
  -7   1  22      130.10      118.24      9.94 o 
  -6   1  22       55.41       49.16      7.74 o 
  -5   1  22      243.20      215.40     12.71 o 
  -4   1  22       21.52       18.08      4.57 o 
  -3   1  22      109.69      106.02     10.03 o 
  -2   1  22      146.68      133.99      8.91 o 
  -1   1  22        8.97       14.79      6.07 o 
   0   1  22      219.47      191.49     10.01 o 
   1   1  22      557.75      551.99     17.00 o 
   2   1  22      180.84      217.02      9.33 o 
   3   1  22        1.08        5.33      3.79 o 
   4   1  22       55.94       72.41      8.58 o 
   5   1  22       17.51        8.95      4.29 o 
   6   1  22       26.73       23.41      5.25 o 
   7   1  22        1.70       -2.72      4.24 o 
   8   1  22        6.83        8.99      5.83 o 
   9   1  22        7.05        4.64      6.00 o 
 -19   2  22        0.34       12.90     13.29 o 
 -18   2  22      140.74      119.63     20.72 o 
 -17   2  22       75.96      114.94     20.33 o 
 -16   2  22        2.78        8.60     10.56 o 
 -15   2  22       46.20       24.63     11.73 o 
 -14   2  22       58.53       83.66     17.20 o 
 -13   2  22       31.83       45.74     13.68 o 
 -12   2  22       25.68       13.10      9.77 o 
 -11   2  22       84.99       87.19      9.74 o 
 -10   2  22        6.03        9.16      5.90 o 
  -9   2  22        4.77        8.71      5.71 o 
  -8   2  22       33.11       32.90     10.36 o 
  -7   2  22      164.52      135.29     10.85 o 
  -6   2  22       27.92       24.96      7.04 o 
  -5   2  22        0.85       -1.66      3.43 o 
  -4   2  22       73.15       76.06      6.98 o 
  -3   2  22      122.43      138.64      8.65 o 
  -2   2  22        2.46        4.71      4.11 o 
  -1   2  22      117.39      111.74     11.32 o 
   0   2  22       21.15       18.39      5.10 o 
   1   2  22       11.59       14.06      4.77 o 
   2   2  22       41.84       49.26      7.00 o 
   3   2  22        0.69        5.58      4.66 o 
   4   2  22        5.10        0.86      4.65 o 
   5   2  22        7.40        9.81      5.33 o 
   6   2  22       13.32       12.46      8.28 o 
   7   2  22       10.56        2.75      5.79 o 
   8   2  22       84.49      104.27     13.85 o 
 -18   3  22       41.71       53.95     17.98 o 
 -17   3  22        7.88       17.20     12.90 o 
 -16   3  22       11.97        8.60     12.12 o 
 -15   3  22       55.76       48.09     16.03 o 
 -14   3  22      131.65      153.25     22.28 o 
 -13   3  22        8.03       -5.47     10.16 o 
 -12   3  22       25.48       50.82     14.07 o 
 -11   3  22        0.10       -5.86      8.60 o 
 -10   3  22       98.14      125.50     18.77 o 
  -9   3  22       43.43       68.42     15.25 o 
  -8   3  22        8.81        6.90      5.54 o 
  -7   3  22        4.39        4.16      5.73 o 
  -6   3  22       13.67        3.55      7.01 o 
  -5   3  22       42.06       39.87      7.37 o 
  -4   3  22        0.05        3.47      4.47 o 
  -3   3  22       20.75       22.72      5.80 o 
  -2   3  22       38.60       47.68      7.00 o 
  -1   3  22       38.18       38.14      6.42 o 
   0   3  22        0.27       -4.21      4.21 o 
   1   3  22        3.68        4.38      5.02 o 
   2   3  22       27.25       28.64      6.44 o 
   3   3  22       43.48       29.13      6.87 o 
   4   3  22        4.47        9.86      5.77 o 
   5   3  22        8.31       14.00      6.07 o 
   6   3  22       45.68       66.87      9.86 o 
 -14   4  22        0.00       14.07     10.95 o 
 -13   4  22        0.24       -3.10     12.71 o 
 -12   4  22       27.69       39.52     19.94 o 
 -11   4  22       12.42       31.30      9.39 o 
 -10   4  22       15.49       16.40      8.63 o 
  -9   4  22       40.07       46.93     10.33 o 
  -8   4  22       57.21       86.91     12.08 o 
  -7   4  22        8.32       14.40      8.00 o 
  -6   4  22      117.57      131.39     12.20 o 
  -5   4  22       15.61       28.88      8.45 o 
  -4   4  22      131.56      137.00     12.47 o 
  -3   4  22      156.97      167.85     13.47 o 
  -2   4  22        0.88       -0.89      6.49 o 
  -1   4  22      185.14      182.39     11.43 o 
   0   4  22      107.49      107.07      9.78 o 
   1   4  22       42.94       30.90      7.43 o 
   2   4  22        0.44        3.04      6.06 o 
   3   4  22       43.62       40.81     10.06 o 
 -20   1  23       36.75       40.66     16.03 o 
 -19   1  23        8.16       18.77     12.90 o 
 -18   1  23       20.19       19.94     12.12 o 
 -17   1  23       27.11       24.24     12.90 o 
 -16   1  23      110.47      123.15     19.55 o 
 -15   1  23       76.58       78.46     11.53 o 
 -14   1  23      294.83      268.67     16.52 o 
 -13   1  23       32.47       40.06      8.99 o 
 -12   1  23       33.44       25.97      7.40 o 
 -11   1  23      889.57     1015.48     32.59 o 
 -10   1  23       80.85      108.68     10.58 o 
  -9   1  23       16.97       27.36     11.34 o 
  -8   1  23       37.66       35.82      7.32 o 
  -7   1  23       13.97       14.73      6.06 o 
  -6   1  23      168.35      153.69     11.29 o 
  -5   1  23      520.37      538.49     20.86 o 
  -4   1  23        0.80       -8.63      8.99 o 
  -3   1  23      129.41      121.14      8.35 o 
  -2   1  23       79.17       74.66      7.06 o 
  -1   1  23      235.48      222.06     10.87 o 
   0   1  23      463.04      479.72     15.95 o 
   1   1  23      666.58      674.41     19.71 o 
   2   1  23       66.22       60.71      7.28 o 
   3   1  23       47.50       68.60      7.56 o 
   4   1  23       30.07       33.18      5.42 o 
   5   1  23        0.01        5.90      4.11 o 
   6   1  23       11.03       12.50      4.85 o 
   7   1  23        5.31        7.41      4.77 o 
   8   1  23       28.90       35.03      7.55 o 
 -19   2  23       15.93       19.94     15.25 o 
 -18   2  23        1.96       20.33     12.90 o 
 -17   2  23        4.80       -8.60     10.56 o 
 -16   2  23       70.20       98.91     19.16 o 
 -15   2  23       26.04       33.23     13.29 o 
 -14   2  23       68.88       85.62     16.81 o 
 -13   2  23       31.32       35.58     12.90 o 
 -12   2  23       63.72       85.40     10.43 o 
 -11   2  23        2.00       -5.34      5.34 o 
 -10   2  23        0.01        2.19      5.45 o 
  -9   2  23      240.03      209.23     26.00 o 
  -8   2  23      114.49      112.38     10.69 o 
  -7   2  23      119.90      112.60     10.46 o 
  -6   2  23        4.27        4.61      9.19 o 
  -5   2  23        0.18       -3.12      4.05 o 
  -4   2  23        1.27        6.31      4.37 o 
  -3   2  23      138.74      120.47      8.65 o 
  -2   2  23       23.60       21.34      5.09 o 
  -1   2  23        4.92        2.29      4.15 o 
   0   2  23        4.39        7.85      4.66 o 
   1   2  23       24.02       21.77      5.53 o 
   2   2  23       88.16       93.83      8.49 o 
   3   2  23      281.59      318.49     13.84 o 
   4   2  23      160.10      179.64     11.32 o 
   5   2  23       14.00       19.46      6.13 o 
   6   2  23        6.76        6.16      9.38 o 
   7   2  23        2.29        4.38      5.91 o 
 -17   3  23       44.65       41.05     17.98 o 
 -16   3  23       37.67       30.89     16.03 o 
 -15   3  23       78.39      100.08     20.33 o 
 -14   3  23        0.66       -5.08     10.95 o 
 -13   3  23       11.51        7.04     10.56 o 
 -12   3  23        5.87        8.21     11.34 o 
 -11   3  23       39.80       36.36     13.29 o 
 -10   3  23      139.92      114.16     18.77 o 
  -9   3  23       13.32       19.16     10.95 o 
  -8   3  23        2.31        7.82      9.38 o 
  -7   3  23       11.33        8.59      6.22 o 
  -6   3  23        5.15       16.11      5.39 o 
  -5   3  23       56.97       52.49      8.82 o 
  -4   3  23       81.90      103.52      8.57 o 
  -3   3  23       17.61       18.27      5.70 o 
  -2   3  23       19.02       20.45      5.94 o 
  -1   3  23       31.43       25.89      8.13 o 
   0   3  23       67.97       58.30      8.47 o 
   1   3  23       78.73       72.15      8.33 o 
   2   3  23        0.87       -4.70      4.70 o 
   3   3  23       20.82       21.88      6.44 o 
   4   3  23        1.37       -1.29      5.55 o 
   5   3  23      222.42      277.26     14.44 o 
 -13   4  23        0.69       14.86     12.90 o 
 -12   4  23       27.96       51.83     19.74 o 
 -11   4  23        0.92       -7.29      7.29 o 
 -10   4  23        4.54        4.11     12.12 o 
  -9   4  23       25.72       25.22      9.67 o 
  -8   4  23      318.84      309.43     19.31 o 
  -7   4  23       40.14       57.38     10.79 o 
  -6   4  23       16.51       10.23      7.68 o 
  -5   4  23        8.02       12.61      7.98 o 
  -4   4  23       68.19       69.72     19.16 o 
  -3   4  23      156.40      161.31     13.86 o 
  -2   4  23      635.45      722.11     27.18 o 
  -1   4  23      179.76      154.32     13.68 o 
   0   4  23       33.18       29.71      7.45 o 
   1   4  23        0.17        0.94      6.69 o 
   2   4  23       41.64       35.83     20.92 o 
 -18   0  24        0.85       21.50     12.51 o 
 -17   0  24        9.99       -0.78      9.77 o 
 -16   0  24       19.93       34.40     12.90 o 
 -15   0  24      104.45       89.92     16.42 o 
 -14   0  24       10.24       17.59     11.73 o 
 -13   0  24      253.25      264.29     23.85 o 
 -12   0  24      140.68      146.61     18.37 o 
 -11   0  24      618.86      703.33     37.53 o 
 -10   0  24      456.83      487.52     29.71 o 
  -9   0  24       40.53       44.18     11.73 o 
  -8   0  24     1871.78     1835.92     68.42 o 
  -7   0  24      838.80      895.68     41.83 o 
  -6   0  24      102.83       93.05     14.07 o 
  -5   0  24      378.81      358.90     24.24 o 
  -4   0  24      352.47      348.73     23.46 o 
  -3   0  24       27.96       28.15      9.38 o 
  -2   0  24       63.68       38.31     10.16 o 
  -1   0  24       10.98       12.41      5.94 o 
   0   0  24      317.07      316.25     15.89 o 
   1   0  24       87.43       89.23      9.94 o 
   2   0  24      694.23      725.13     36.75 o 
   3   0  24      139.16      153.59     14.47 o 
   4   0  24       38.47       28.03      7.45 o 
   5   0  24       73.81      103.18     11.05 o 
   6   0  24      157.44      169.39     13.54 o 
   7   0  24        8.43       28.21      8.35 o 
   8   0  24      629.57      642.73     36.75 o 
 -19   1  24       11.01       10.16     13.29 o 
 -18   1  24        7.80       -7.82     11.34 o 
 -17   1  24        7.94       10.16     12.51 o 
 -16   1  24       23.46       36.36     14.07 o 
 -15   1  24       24.93       23.29      8.07 o 
 -14   1  24       49.53       58.67     10.23 o 
 -13   1  24      147.28      152.12     13.39 o 
 -12   1  24       60.82       78.27     10.36 o 
 -11   1  24      178.98      202.47     19.55 o 
 -10   1  24      254.86      289.04     16.36 o 
  -9   1  24      256.16      263.30     15.57 o 
  -8   1  24       52.54       38.02     17.01 o 
  -7   1  24      203.33      203.28     18.18 o 
  -6   1  24      237.57      239.64     14.09 o 
  -5   1  24       47.94       51.08      8.12 o 
  -4   1  24        1.30        6.61      5.23 o 
  -3   1  24       41.99       55.88      7.00 o 
  -2   1  24       29.36       19.91      5.24 o 
  -1   1  24       11.37       12.57      4.79 o 
   0   1  24      307.03      331.75     13.53 o 
   1   1  24      563.07      574.14     23.27 o 
   2   1  24       75.62       85.97     11.79 o 
   3   1  24        5.50        5.38      5.60 o 
   4   1  24        0.83       -2.06      4.00 o 
   5   1  24        7.30       11.19      4.88 o 
   6   1  24       44.84       61.92      7.08 o 
   7   1  24       24.42       42.78      8.33 o 
 -18   2  24        9.93        1.56     12.51 o 
 -17   2  24        2.49       12.12     12.12 o 
 -16   2  24       11.65        2.35     11.73 o 
 -15   2  24       26.70       41.44     14.47 o 
 -14   2  24       28.76       35.97     14.07 o 
 -13   2  24        7.58        5.47      9.77 o 
 -12   2  24        2.99        9.85     15.25 o 
 -11   2  24       37.88       32.54      8.24 o 
 -10   2  24        5.92        4.04      6.11 o 
  -9   2  24       68.50       69.57      9.79 o 
  -8   2  24      137.54      140.03     12.13 o 
  -7   2  24        5.76       -2.74      5.25 o 
  -6   2  24       97.77      103.32     10.34 o 
  -5   2  24      165.23      153.03      9.76 o 
  -4   2  24        1.27        0.67      4.34 o 
  -3   2  24      129.44      117.26      8.69 o 
  -2   2  24        9.49       12.25      5.03 o 
  -1   2  24       97.24       80.12      8.02 o 
   0   2  24      255.99      269.53     12.86 o 
   1   2  24        0.28       -2.93      4.56 o 
   2   2  24       32.61       38.03      6.89 o 
   3   2  24      220.08      237.24     12.92 o 
   4   2  24        9.87       13.52      6.17 o 
   5   2  24        5.17        0.66      5.63 o 
   6   2  24        4.67       11.00      6.75 o 
 -16   3  24        0.07       17.20     14.86 o 
 -15   3  24       37.05       18.77     14.47 o 
 -14   3  24       62.37       60.60     17.98 o 
 -13   3  24       48.87       80.15     18.37 o 
 -12   3  24        3.04        5.08     10.95 o 
 -11   3  24        2.21       -3.91      8.99 o 
 -10   3  24       27.55       29.32     13.29 o 
  -9   3  24       10.88        1.95      9.38 o 
  -8   3  24        4.34       -1.56      9.38 o 
  -7   3  24       14.16       12.06      6.62 o 
  -6   3  24        1.27        0.27      7.22 o 
  -5   3  24      189.91      190.15     10.95 o 
  -4   3  24       59.90       83.46     18.66 o 
  -3   3  24        1.05       -2.78      5.43 o 
  -2   3  24       19.03       26.95      6.29 o 
  -1   3  24       11.54       14.15      6.23 o 
   0   3  24        0.98       -4.99      4.99 o 
   1   3  24        2.55        0.77      5.71 o 
   2   3  24      162.07      158.04     11.27 o 
   3   3  24        0.62       -3.19      5.79 o 
   4   3  24        0.49        5.08      7.74 o 
 -12   4  24       27.27       16.03     14.07 o 
 -11   4  24       46.85       71.15     17.20 o 
 -10   4  24       12.90       12.06     20.33 o 
  -9   4  24        1.80        0.76     11.92 o 
  -8   4  24       47.22       32.23      9.91 o 
  -7   4  24       50.60       56.69     17.98 o 
  -6   4  24        1.58        7.68      8.16 o 
  -5   4  24        1.36        0.77     10.36 o 
  -4   4  24        4.92        3.03      7.61 o 
  -3   4  24       21.98       17.30      8.83 o 
  -2   4  24       99.07       83.42     12.51 o 
  -1   4  24       29.25       30.62      9.91 o 
   0   4  24        3.84       21.89     14.07 o 
 -19   1  25        0.03        7.04     13.68 o 
 -18   1  25       17.30        7.43     14.07 o 
 -17   1  25        1.66        2.35     11.34 o 
 -16   1  25        5.29       10.56     11.73 o 
 -15   1  25       63.39       61.16     23.26 o 
 -14   1  25       37.47       57.95     10.41 o 
 -13   1  25       94.40      107.04     12.36 o 
 -12   1  25       70.31       72.47     10.77 o 
 -11   1  25       66.20       51.09      9.38 o 
 -10   1  25       14.09        9.10      7.04 o 
  -9   1  25      197.83      175.56     13.88 o 
  -8   1  25       63.11       74.29     13.49 o 
  -7   1  25        3.92        7.43      6.08 o 
  -6   1  25        0.02        2.94      5.54 o 
  -5   1  25        0.37       -0.20      4.98 o 
  -4   1  25        1.45        6.25     10.36 o 
  -3   1  25        0.11        2.12      4.28 o 
  -2   1  25       22.67       19.18     10.51 o 
  -1   1  25        0.04        0.23      5.49 o 
   0   1  25       16.85       11.51      5.06 o 
   1   1  25       62.39       48.68      6.99 o 
   2   1  25        5.33        3.99      5.02 o 
   3   1  25        9.37       -6.24      6.24 o 
   4   1  25        3.48       -4.05      5.10 o 
   5   1  25       36.75       45.62      6.58 o 
   6   1  25        0.00        2.99      7.32 o 
 -17   2  25        7.33       -9.77     10.95 o 
 -16   2  25        4.19       -1.17     12.51 o 
 -15   2  25       23.29       26.58     13.29 o 
 -14   2  25       42.85       58.64     16.03 o 
 -13   2  25        6.31        5.47      9.38 o 
 -12   2  25        0.04       -7.04      9.77 o 
 -11   2  25        1.01       -0.58      7.82 o 
 -10   2  25       24.61       29.30      8.07 o 
  -9   2  25       20.56       21.02      7.29 o 
  -8   2  25       23.39       22.26      7.61 o 
  -7   2  25       33.51       46.44      8.68 o 
  -6   2  25        0.96       -3.28      5.34 o 
  -5   2  25       94.85       87.27     10.75 o 
  -4   2  25      117.42      100.83     14.64 o 
  -3   2  25       19.06       12.17      4.88 o 
  -2   2  25      138.92      154.27     10.20 o 
  -1   2  25        4.98       -0.91      4.97 o 
   0   2  25        6.52        9.56      6.78 o 
   1   2  25        7.23        4.47      6.40 o 
   2   2  25       19.37       20.04      6.20 o 
   3   2  25        0.00       -3.30      5.06 o 
   4   2  25        3.21       -2.12      5.77 o 
   5   2  25       16.22       15.25      8.40 o 
 -15   3  25        0.10       10.95     12.90 o 
 -14   3  25        3.48        3.91     12.90 o 
 -13   3  25       12.10        8.60     11.73 o 
 -12   3  25       14.30       35.58     14.07 o 
 -11   3  25        9.34       17.20     11.73 o 
 -10   3  25       20.65       23.85     12.51 o 
  -9   3  25        1.76       -7.43      9.38 o 
  -8   3  25       71.05       81.71     17.20 o 
  -7   3  25       54.05       62.94     15.25 o 
  -6   3  25       28.02       26.78     14.47 o 
  -5   3  25       34.92       32.54      9.01 o 
  -4   3  25        7.65        2.43      5.55 o 
  -3   3  25      122.44      123.65     10.11 o 
  -2   3  25        4.78        8.80      5.79 o 
  -1   3  25       21.16       23.14      6.68 o 
   0   3  25        1.40       -2.42      9.51 o 
   1   3  25       12.31       19.41      8.23 o 
   2   3  25        2.65        7.18      6.17 o 
  -9   4  25        0.10       -9.77     10.95 o 
  -6   4  25       77.07       69.59     15.64 o 
  -5   4  25        0.78       -2.33      7.70 o 
  -4   4  25        2.03        1.56     11.34 o 
 -17   0  26       64.19       57.08     16.42 o 
 -16   0  26      155.27      200.56     23.85 o 
 -15   0  26        4.84       -7.82      9.38 o 
 -14   0  26       25.50       19.55     11.73 o 
 -13   0  26      253.27      249.04     24.63 o 
 -12   0  26      242.24      263.11     24.63 o 
 -11   0  26        6.74        2.35      9.38 o 
 -10   0  26        5.15       21.50     10.56 o 
  -9   0  26       18.91       13.29     10.56 o 
  -8   0  26       18.48       17.20      9.77 o 
  -7   0  26      335.79      361.63     25.80 o 
  -6   0  26       59.67       58.25     13.68 o 
  -5   0  26      109.42      129.41     16.81 o 
  -4   0  26        2.48        1.95      7.82 o 
  -3   0  26        1.61       -1.56      7.04 o 
  -2   0  26       13.45       26.19      9.77 o 
  -1   0  26       97.04      136.44     16.81 o 
   0   0  26        2.18        5.08      8.21 o 
   1   0  26        8.48       -0.59      5.62 o 
   2   0  26       25.50       35.06      8.15 o 
   3   0  26       34.39       64.89      9.94 o 
   4   0  26       93.22      108.09     12.30 o 
   5   0  26      115.69      134.88     19.16 o 
 -18   1  26       22.98       28.93     15.64 o 
 -17   1  26       73.34      108.29     20.33 o 
 -16   1  26        8.18       -7.82      9.38 o 
 -15   1  26        0.01        2.35     10.95 o 
 -14   1  26      105.65      111.84     14.27 o 
 -13   1  26      186.45      211.67     16.01 o 
 -12   1  26      194.86      225.42     16.52 o 
 -11   1  26      156.60      157.07     17.20 o 
 -10   1  26       10.53       10.82     13.49 o 
  -9   1  26       36.45       44.22      9.18 o 
  -8   1  26       16.83       10.16      6.63 o 
  -7   1  26      112.46       91.76     10.78 o 
  -6   1  26       20.24       24.74     12.51 o 
  -5   1  26       62.29       68.55      9.79 o 
  -4   1  26        3.62        1.45      8.60 o 
  -3   1  26        0.93       -2.76      5.08 o 
  -2   1  26       14.79        5.58      4.96 o 
  -1   1  26      120.49      114.19      9.24 o 
   0   1  26       36.58       37.32     11.38 o 
   1   1  26       37.09       38.57      6.84 o 
   2   1  26        1.40        7.32      5.48 o 
   3   1  26       30.90       25.49      6.72 o 
   4   1  26        0.69       -5.26      5.26 o 
   5   1  26       28.63       38.70     12.90 o 
 -17   2  26        2.78       18.37     14.86 o 
 -16   2  26       79.68      130.58     22.68 o 
 -15   2  26       75.22       86.79     18.77 o 
 -14   2  26       42.15       67.24     17.98 o 
 -13   2  26       59.86       89.53     19.16 o 
 -12   2  26        0.86        4.69     10.56 o 
 -11   2  26       29.73       28.41      8.24 o 
 -10   2  26        0.14        2.25      9.38 o 
  -9   2  26       88.53       87.68     11.41 o 
  -8   2  26        2.98        7.39      7.05 o 
  -7   2  26       56.84       49.07     11.92 o 
  -6   2  26       39.46       39.43      8.35 o 
  -5   2  26        4.73        1.25      5.66 o 
  -4   2  26       45.45       44.97      8.29 o 
  -3   2  26       12.44       15.48      6.60 o 
  -2   2  26        1.83       -0.94      5.49 o 
  -1   2  26        5.29        0.44      5.56 o 
   0   2  26        8.66        0.03      5.15 o 
   1   2  26       69.03       66.00      8.47 o 
   2   2  26        0.72        2.78      5.54 o 
   3   2  26       20.35       20.64      6.93 o 
 -13   3  26       68.97       89.92     19.94 o 
 -12   3  26        5.16       17.59     13.29 o 
 -11   3  26       13.32       28.93     14.86 o 
 -10   3  26        4.09       14.86     12.12 o 
  -9   3  26       20.97       25.41     12.90 o 
  -8   3  26        3.11       -3.13      9.38 o 
  -7   3  26       59.93       75.06     17.20 o 
  -6   3  26       28.42       25.80     14.07 o 
  -5   3  26        9.52       12.29      6.02 o 
  -4   3  26       16.88       13.99      6.27 o 
  -3   3  26       10.66       21.05      7.04 o 
  -2   3  26       30.25       28.19      7.58 o 
  -1   3  26        3.44        8.82      6.51 o 
   0   3  26       13.35        8.30      7.96 o 
   1   3  26       12.03        8.21     11.34 o 
 -17   1  27        0.04       -4.30     12.12 o 
 -16   1  27       17.80        5.47     12.90 o 
 -15   1  27       47.00       36.75     15.25 o 
 -14   1  27      173.38      184.18     15.88 o 
 -13   1  27      341.72      345.23     20.53 o 
 -12   1  27       45.89       25.35     15.05 o 
 -11   1  27      563.19      627.89     26.37 o 
 -10   1  27       98.01      107.73     12.40 o 
  -9   1  27        3.01        1.51      6.22 o 
  -8   1  27        0.27        5.13      6.84 o 
  -7   1  27      296.63      255.38     22.68 o 
  -6   1  27        0.67        0.19      6.06 o 
  -5   1  27        5.63       14.77      6.62 o 
  -4   1  27        0.32        2.92      6.29 o 
  -3   1  27       25.17       17.23      7.23 o 
  -2   1  27        1.28        5.44      5.32 o 
  -1   1  27        0.07       -3.34      4.70 o 
   0   1  27      130.91      127.90     10.30 o 
   1   1  27        3.29        4.85      5.38 o 
   2   1  27        8.97       13.56      6.15 o 
   3   1  27      226.12      258.26     18.77 o 
 -15   2  27       36.38       55.52     17.20 o 
 -14   2  27      161.83      181.79     25.02 o 
 -13   2  27       81.97       64.90     17.20 o 
 -12   2  27       42.53       55.91     16.42 o 
 -11   2  27      131.08      132.92     21.89 o 
 -10   2  27        3.97        5.55     12.51 o 
  -9   2  27       95.85       91.47     16.81 o 
  -8   2  27       57.19       55.29     10.09 o 
  -7   2  27       40.76       45.36     11.73 o 
  -6   2  27        6.16       -2.73      6.22 o 
  -5   2  27       92.11       95.74     11.60 o 
  -4   2  27       65.52       59.58      8.53 o 
  -3   2  27        4.56        8.48      5.32 o 
  -2   2  27       23.19       20.82     11.31 o 
  -1   2  27       18.46       26.15      8.40 o 
   0   2  27       34.75       27.97      7.31 o 
   1   2  27       37.29       43.62      8.11 o 
   2   2  27        0.00        2.35     10.16 o 
 -10   3  27        8.30        9.77     12.51 o 
  -9   3  27       25.23       35.19     14.47 o 
  -8   3  27        7.96       12.90     11.73 o 
  -7   3  27        5.47        9.38     11.73 o 
  -6   3  27       30.66       14.86     14.07 o 
  -5   3  27       33.34       41.78     12.32 o 
  -4   3  27        0.00        4.40      6.79 o 
  -3   3  27      138.95      143.03     11.33 o 
  -2   3  27       76.02       78.97     16.42 o 
 -16   0  28      392.43      386.26     32.45 o 
 -15   0  28       79.71       88.75     19.16 o 
 -14   0  28        0.03        5.47     11.73 o 
 -13   0  28       10.33       -0.39     10.16 o 
 -12   0  28        9.55       13.29     12.12 o 
 -11   0  28        9.55       -7.82      8.99 o 
 -10   0  28       24.34       11.73     10.56 o 
  -9   0  28       29.57       38.70     12.90 o 
  -8   0  28       40.13       10.56     10.56 o 
  -7   0  28       13.51       18.77     11.34 o 
  -6   0  28       66.70       65.29     14.86 o 
  -5   0  28       29.87       40.66     12.51 o 
  -4   0  28       67.58       77.41     15.25 o 
  -3   0  28      168.41      171.63     19.55 o 
  -2   0  28      127.61      132.53     17.98 o 
  -1   0  28      186.87      130.97     17.98 o 
   0   0  28     1553.20     1593.53     65.68 o 
   1   0  28     1154.30     1191.63     54.34 o 
   2   0  28      100.86       90.70     16.81 o 
 -16   1  28       45.23       64.12     17.98 o 
 -15   1  28        0.29       -5.86     12.51 o 
 -14   1  28       95.57       98.13     19.94 o 
 -13   1  28      346.51      346.75     21.50 o 
 -12   1  28       11.93        7.39     11.73 o 
 -11   1  28       13.72       10.49      8.00 o 
 -10   1  28      163.15      148.30     14.22 o 
  -9   1  28        1.55       -1.22      6.20 o 
  -8   1  28       84.19      103.24     12.40 o 
  -7   1  28       41.34       45.53     10.36 o 
  -6   1  28        2.13        6.01      6.49 o 
  -5   1  28        1.82       -6.06      6.06 o 
  -4   1  28       45.55       51.10      9.53 o 
  -3   1  28       23.93       26.58      8.29 o 
  -2   1  28      177.91      191.04     14.77 o 
  -1   1  28       63.41       66.23      8.53 o 
   0   1  28       18.58       38.90      7.36 o 
   1   1  28      107.05      127.15     10.66 o 
   2   1  28       43.60       51.61     14.86 o 
 -14   2  28      135.14      131.75     22.68 o 
 -13   2  28       92.75       98.13     21.50 o 
 -12   2  28        0.03       -9.77      9.77 o 
 -11   2  28      250.89      304.16     29.32 o 
 -10   2  28        0.05       -8.60     10.16 o 
  -9   2  28        1.67       -6.29      6.29 o 
  -8   2  28        0.18        0.04     14.47 o 
  -7   2  28       18.39       14.68      7.32 o 
  -6   2  28       49.22       41.06      9.40 o 
  -5   2  28      174.95      156.65     14.07 o 
  -4   2  28        3.07       11.55      7.45 o 
  -3   2  28       66.62       66.34      8.57 o 
  -2   2  28        5.38       -3.26      8.88 o 
  -1   2  28        0.41       -1.37      6.63 o 
   0   2  28       38.88       17.59     12.51 o 
 -14   1  29        6.96       -7.43     12.12 o 
 -13   1  29        2.51       14.45      9.23 o 
 -12   1  29        7.80       16.86     16.62 o 
 -11   1  29       17.43       13.77      8.52 o 
 -10   1  29        7.19       -2.61     11.53 o 
  -9   1  29        0.56       -1.44      7.32 o 
  -8   1  29      152.04      136.48     13.82 o 
  -7   1  29        0.22       -4.51      9.58 o 
  -6   1  29        0.55       -1.11      7.17 o 
  -5   1  29        6.45        0.90      7.32 o 
  -4   1  29        0.37       -4.37      6.49 o 
  -3   1  29       11.25       19.70     12.32 o 
  -2   1  29       50.41       66.48     11.05 o 
  -1   1  29       32.09       42.22     13.29 o 
   0   1  29       37.56       52.66     11.34 o 
 -12   2  29      180.17      202.12     26.19 o 
 -11   2  29        6.05       -4.69     11.73 o 
 -10   2  29       56.15       34.79     15.64 o 
  -9   2  29       37.71       43.48     10.18 o 
  -8   2  29       17.20       13.81      8.83 o 
  -7   2  29        0.52        4.40      8.43 o 
  -6   2  29       17.97       34.59      9.57 o 
  -5   2  29       14.30        3.68      7.01 o 
  -4   2  29       33.00       30.10     13.29 o 
  -3   2  29       40.60       46.52     14.07 o 
 -13   0  30       41.83       34.01     17.20 o 
 -12   0  30       60.53       73.89     18.77 o 
 -11   0  30       24.68       21.50     14.47 o 
 -10   0  30       14.92       16.03     13.29 o 
  -9   0  30        0.86        5.08     10.95 o 
  -8   0  30        0.36       -1.17      9.77 o 
  -7   0  30        0.75        4.69     10.56 o 
  -6   0  30        0.17        7.82     11.73 o 
  -5   0  30        4.03        8.21     10.95 o 
  -4   0  30       63.75       88.75     17.98 o 
  -3   0  30       19.97        5.86     10.95 o 
 -12   1  30       12.00       18.26      9.66 o 
 -11   1  30       25.96       20.98      9.39 o 
 -10   1  30       67.69       88.84     18.96 o 
  -9   1  30       21.65       24.61      9.46 o 
  -8   1  30        0.25       -5.41      7.12 o 
  -7   1  30       55.82       50.44     11.19 o 
  -6   1  30       23.20       21.90     23.07 o 
  -5   1  30       19.54       28.88      9.07 o 
  -4   1  30        7.59        9.93      7.88 o 
  -3   1  30        5.58        4.69     10.95 o 
                                                 
